# Supplementary material for: High‐efficient and precise base editing of C•G to T•A in the allotetraploid cotton (Gossypium hirsutum) genome using a modified CRISPR/Cas9 system
Source: Plant Biotechnol J. 2019 Jun 7;18(1):45–56. doi: 10.1111/pbi.13168 (PMC6920158; doi:10.1111/pbi.13168)
Supplement: Supplementary file 2 — Table S2 Editing of on‐target in GhBE3 transgenic plants by deep sequencing. [file PBI-18-45-s002.xlsx]

## Sheet: sgRNA1 On-target
Table S2. Summary of on-target editing profile in GhBE3 edited plants by deep sequencing. (sgRNA1)
Sample	Reads	C4C6C7	C4C6T7	C4T6C7	T4C6C7	C4T6T7	T4C6T7	T4T6C7	T4T6T7	Sum	C4C6C7	C4C6T7	C4T6C7	T4C6C7	C4T6T7	T4C6T7	T4T6C7	T4T6T7	Sample	C4	C6	C7	C12	C15	C19
CLA1	13302	9847	8	18	14	71	0	4	234	13302	0.740265	0.000601413	0.00135318	0.00105247	0.00533754	0	0.000300707	0.0175913	CLA1	0.0189445	0.0245828	0.0235303	0	0	0
CLA2	7836	5672	3	16	14	43	1	3	163	7836	0.723839	0.000382848	0.00204186	0.00178663	0.00548749	0.000127616	0.000382848	0.0208014	CLA2	0.0230985	0.0287136	0.0267994	0	0	0
CLA3	6922	4863	3	8	5	58	1	1	226	6922	0.702543	0.000433401	0.00115574	0.000722335	0.00837908	0.000144467	0.000144467	0.0326495	CLA3	0.0336608	0.0423288	0.0416065	0	0	0
CLA4	16751	11585	11	35	11	170	2	3	568	16751	0.691601	0.000656677	0.00208943	0.000656677	0.0101486	0.000119396	0.000179094	0.0339084	CLA4	0.0348636	0.0463256	0.0448331	0	0	0
CLA5	18884	13184	9	26	16	123	1	1	429	18884	0.698157	0.000476594	0.00137683	0.000847278	0.00651345	5.29549e-05	5.29549e-05	0.0227176	CLA5	0.0236708	0.0306609	0.0297606	0	0	0
CLA6	2619	1941	0	2	2	25	0	1	68	2619	0.741123	0	0.00076365	0.00076365	0.00954563	0	0.000381825	0.0259641	CLA6	0.0271096	0.0366552	0.0355097	0	0	0
CLA7	12247	9081	5	17	10	65	1	2	231	12247	0.741488	0.000408263	0.0013881	0.000816526	0.00530742	8.16526e-05	0.000163305	0.0188618	CLA7	0.0199232	0.0257206	0.0246591	0	0	0
CLA8	15322	11219	7	13	16	86	2	1	264	15322	0.732215	0.000456859	0.000848453	0.00104425	0.00561284	0.000130531	6.52656e-05	0.0172301	CLA8	0.0184702	0.0237567	0.0234304	0	0	0
CLA9	8787	6276	1	10	15	46	1	2	199	8787	0.714237	0.000113804	0.00113804	0.00170707	0.00523501	0.000113804	0.000227609	0.0226471	CLA9	0.0246956	0.0292478	0.0281097	0	0	0
CLA10	7529	5140	4	13	8	67	0	2	271	7529	0.682694	0.000531279	0.00172666	0.00106256	0.00889892	0	0.00026564	0.0359942	CLA10	0.0373224	0.0468854	0.0454244	0	0	0
CLA11	18063	12325	11	38	13	144	2	2	584	18063	0.682334	0.00060898	0.00210375	0.000719703	0.0079721	0.000110724	0.000110724	0.0323313	CLA11	0.0332724	0.0425179	0.0410231	0	0	0
CLA12	22150	15372	10	25	25	115	3	5	530	22150	0.693995	0.000451467	0.00112867	0.00112867	0.00519187	0.00013544	0.000225734	0.0239278	CLA12	0.0254176	0.030474	0.0297065	0	0	0
CLA13	2827	2108	3	6	2	17	0	2	65	2827	0.745667	0.0010612	0.00212239	0.000707464	0.00601344	0	0.000707464	0.0229926	CLA13	0.0244075	0.0318359	0.0300672	0	0	0
CLA14	13010	9466	6	21	15	56	0	3	197	13010	0.727594	0.000461184	0.00161414	0.00115296	0.00430438	0	0.000230592	0.0151422	CLA14	0.0165257	0.0212913	0.0199078	0	0	0
CLA15	15400	11338	11	22	13	97	3	1	340	15400	0.736234	0.000714286	0.00142857	0.000844156	0.0062987	0.000194805	6.49351e-05	0.0220779	CLA15	0.0231818	0.0298701	0.0292857	0	0	0
CLA16	8329	5959	4	13	10	54	0	3	200	8329	0.715452	0.00048025	0.00156081	0.00120062	0.00648337	0	0.000360187	0.0240125	CLA16	0.0255733	0.0324169	0.0309761	0	0	0
CLA17	7524	5252	5	11	15	73	3	3	264	7524	0.698033	0.00066454	0.00146199	0.00199362	0.00970229	0.000398724	0.000398724	0.0350877	CLA17	0.0378788	0.0466507	0.0458533	0	0	0
CLA18	18461	12636	9	48	22	217	2	3	730	18461	0.68447	0.000487514	0.00260008	0.0011917	0.0117545	0.000108336	0.000162505	0.0395428	CLA18	0.0410054	0.0540599	0.0518932	0	0	0
CLA19	22721	16112	12	39	23	170	1	3	616	22721	0.709124	0.000528146	0.00171647	0.00101228	0.00748207	4.40121e-05	0.000132036	0.0271115	CLA19	0.0282998	0.0364421	0.0351657	0	0	0
CLA20	2901	2166	1	5	3	15	1	3	93	2901	0.746639	0.000344709	0.00172354	0.00103413	0.00517063	0.000344709	0.00103413	0.0320579	CLA20	0.0344709	0.0399862	0.037918	0	0	0
CLA21	13081	9628	10	18	17	63	2	1	313	13081	0.736029	0.000764468	0.00137604	0.00129959	0.00481615	0.000152894	7.64468e-05	0.0239278	CLA21	0.0254568	0.0301965	0.0296613	0	0	0
CLA22	10754	7837	4	17	8	74	1	4	280	10754	0.728752	0.000371955	0.00158081	0.000743909	0.00688116	9.29887e-05	0.000371955	0.0260368	CLA22	0.0272457	0.0348707	0.0333829	0	0	0
CLA23	4106	2785	0	5	8	29	2	1	100	4106	0.678276	0	0.00121773	0.00194837	0.00706283	0.000487092	0.000243546	0.0243546	CLA23	0.0270336	0.0328787	0.0319045	0	0	0
CLA24	5232	3632	7	12	6	38	1	1	214	5232	0.69419	0.00133792	0.00229358	0.00114679	0.007263	0.000191131	0.000191131	0.0409021	CLA24	0.0424312	0.0506498	0.0496942	0	0	0
CLA25	12850	8830	10	24	19	154	1	6	526	12850	0.68716	0.00077821	0.0018677	0.0014786	0.0119844	7.7821e-05	0.000466926	0.0409339	CLA25	0.0429572	0.0552529	0.0537743	0	0	0
CLA26	15652	11140	6	24	8	115	2	7	466	15652	0.71173	0.000383338	0.00153335	0.000511117	0.0073473	0.000127779	0.000447227	0.0297726	CLA26	0.0308587	0.0391004	0.037631	0	0	0
CLA27	2024	1501	2	3	3	17	0	0	76	2024	0.741601	0.000988142	0.00148221	0.00148221	0.00839921	0	0	0.0375494	CLA27	0.0390316	0.0474308	0.0469368	0	0	0
CLA28	9644	7139	4	28	7	61	1	3	225	9644	0.740253	0.000414766	0.00290336	0.00072584	0.00632518	0.000103691	0.000311074	0.0233306	CLA28	0.0244712	0.0328702	0.0301742	0	0	0
CLA29	14831	11140	11	11	15	77	1	6	336	14831	0.751129	0.00074169	0.00074169	0.0010114	0.00519183	6.74263e-05	0.000404558	0.0226552	CLA29	0.0241386	0.0289933	0.0286562	0	0	0
CLA30	8181	5913	6	11	6	42	1	0	195	8181	0.722772	0.000733407	0.00134458	0.000733407	0.00513385	0.000122234	0	0.0238357	CLA30	0.0246914	0.0303141	0.0298252	0	0	0
CLA31	6818	4769	3	10	8	50	2	2	270	6818	0.699472	0.000440012	0.00146671	0.00117336	0.00733353	0.000293341	0.000293341	0.0396011	CLA31	0.0413611	0.0486946	0.0476679	0	0	0
CLA32	16778	11652	13	35	24	181	2	4	702	16778	0.694481	0.000774824	0.00208607	0.00143044	0.0107879	0.000119204	0.000238407	0.0418405	CLA32	0.0436286	0.0549529	0.0535225	0	0	0
CLA33	21539	15288	16	37	21	155	3	5	609	21539	0.709782	0.000742839	0.00171781	0.000974976	0.00719625	0.000139282	0.000232137	0.0282743	CLA33	0.0296207	0.0374205	0.0363527	0	0	0
CLA34	2780	2064	2	2	2	17	0	0	92	2780	0.742446	0.000719424	0.000719424	0.000719424	0.00611511	0	0	0.0330935	CLA34	0.0338129	0.0399281	0.0399281	0	0	0
CLA35	12440	9211	7	16	12	65	0	3	290	12440	0.740434	0.000562701	0.00128617	0.00096463	0.00522508	0	0.000241158	0.0233119	CLA35	0.0245177	0.0300643	0.0290997	0	0	0
CLA36	6364	4804	1	12	6	29	0	1	130	6364	0.754871	0.000157134	0.00188561	0.000942803	0.00455688	0	0.000157134	0.0204274	CLA36	0.0215273	0.027027	0.0251414	0	0	0
CLA37	3549	2572	4	9	6	20	1	0	88	3549	0.724711	0.00112708	0.00253593	0.00169062	0.00563539	0.00028177	0	0.0247957	CLA37	0.0267681	0.032967	0.03184	0	0	0
CLA38	3037	2169	1	4	4	20	0	2	83	3037	0.714192	0.000329272	0.00131709	0.00131709	0.00658545	0	0.000658545	0.0273296	CLA38	0.0293052	0.0358907	0.0342443	0	0	0
CLA39	7412	5203	4	16	7	57	0	0	252	7412	0.70197	0.000539665	0.00215866	0.000944414	0.00769023	0	0	0.0339989	CLA39	0.0349433	0.0438478	0.0422288	0	0	0
CLA40	9409	6775	3	12	10	60	0	2	212	9409	0.720055	0.000318844	0.00127537	0.00106281	0.00637687	0	0.000212562	0.0225316	CLA40	0.023807	0.0303964	0.0292273	0	0	0
CLA41	1174	903	2	0	0	4	0	0	37	1174	0.769165	0.00170358	0	0	0.00340716	0	0	0.0315162	CLA41	0.0315162	0.0349233	0.0366269	0	0	0
CLA42	5855	4381	0	5	7	24	1	0	94	5855	0.748249	0	0.000853971	0.00119556	0.00409906	0.000170794	0	0.0160547	CLA42	0.017421	0.0210077	0.0203245	0	0	0
CLA43	249	186	0	0	0	1	0	0	4	249	0.746988	0	0	0	0.00401606	0	0	0.0160643	CLA43	0.0160643	0.0200803	0.0200803	0	0	0

## Sheet: sgRNA2 On-target
Table S2. Summary of on-target in GhBE3 transgenic plants by deep sequencing. (sgRNA2)
Sample	Total reads	C5C7C8	T5C7C8	C5T7C8	C5C7T8	C5T7T8	T5C7T8	T5T7C8	T5T7T8	C5C7C8	T5C7C8	C5T7C8	C5C7T8	C5T7T8	T5C7T8	T5T7C8	T5T7T8		C5	C7	C8	C13	C16		C5	C7	C8	C13	C16
CLA1	725	520	28	1	0	3	2	9	109	0.717241	0.0386207	0.00137931	0	0.00413793	0.00275862	0.0124138	0.150345	C1	148	122	114	1	0	CLA1	0.204138	0.168276	0.157241	0.00137931	0
CLA3	388	298	10	1	1	0	0	8	38	0.768041	0.0257732	0.00257732	0.00257732	0	0	0.0206186	0.0979381	C3	56	47	39	3	0	CLA3	0.14433	0.121134	0.100515	0.00773196	0
CLA4	888	661	24	9	1	1	4	12	108	0.744369	0.027027	0.0101351	0.00112613	0.00112613	0.0045045	0.0135135	0.121622	C4	148	130	114	1	0	CLA4	0.166667	0.146396	0.128378	0.00112613	0
CLA5	2639	1892	80	12	2	13	1	33	391	0.716938	0.0303145	0.00454718	0.000757863	0.00492611	0.000378931	0.0125047	0.148162	C5	505	449	407	3	0	CLA5	0.19136	0.17014	0.154225	0.00113679	0
CLA6	398	349	10	0	1	0	0	2	18	0.876884	0.0251256	0	0.00251256	0	0	0.00502513	0.0452261	C6	30	20	19	1	0	CLA6	0.0753769	0.0502513	0.0477387	0.00251256	0
CLA7	814	641	38	4	0	3	0	8	69	0.787469	0.046683	0.004914	0	0.0036855	0	0.00982801	0.0847666	C7	115	84	72	1	0	CLA7	0.141278	0.103194	0.0884521	0.0012285	0
CLA8	963	749	30	11	2	2	1	22	81	0.777778	0.0311526	0.0114226	0.00207684	0.00207684	0.00103842	0.0228453	0.0841121	C8	134	116	86	1	0	CLA8	0.139148	0.120457	0.0893043	0.00103842	0
CLA10	2605	1982	86	11	8	6	5	27	261	0.760845	0.0330134	0.00422265	0.00307102	0.00230326	0.00191939	0.0103647	0.100192	C10	379	305	280	1	0	CLA10	0.145489	0.117083	0.107486	0.000383877	0
CLA11	73	48	2	0	0	1	0	1	8	0.657534	0.0273973	0	0	0.0136986	0	0.0136986	0.109589	C11	11	10	9	0	0	CLA11	0.150685	0.136986	0.123288	0	0
CLA12	160	96	8	1	1	1	1	5	20	0.6	0.05	0.00625	0.00625	0.00625	0.00625	0.03125	0.125	C12	34	27	23	0	0	CLA12	0.2125	0.16875	0.14375	0	0
CLA13	209	133	7	2	1	0	0	7	31	0.636364	0.0334928	0.00956938	0.00478469	0	0	0.0334928	0.148325	C13	45	40	32	0	0	CLA13	0.215311	0.191388	0.15311	0	0
CLA14	252	198	10	1	0	1	0	2	20	0.785714	0.0396825	0.00396825	0	0.00396825	0	0.00793651	0.0793651	C14	32	24	21	0	0	CLA14	0.126984	0.0952381	0.0833333	0	0
CLA16	595	421	21	5	3	0	5	8	84	0.707563	0.0352941	0.00840336	0.00504202	0	0.00840336	0.0134454	0.141176	C16	118	97	92	1	1	CLA16	0.198319	0.163025	0.154622	0.00168067	0.00168067
CLA17	99	82	9	1	0	0	0	1	2	0.828283	0.0909091	0.010101	0	0	0	0.010101	0.020202	C17	12	4	2	0	0	CLA17	0.121212	0.040404	0.020202	0	0
CLA18	513	339	13	3	1	3	0	9	66	0.660819	0.0253411	0.00584795	0.00194932	0.00584795	0	0.0175439	0.128655	C18	88	81	70	0	0	CLA18	0.17154	0.157895	0.136452	0	0
CLA19	504	361	30	1	1	0	0	2	80	0.71627	0.0595238	0.00198413	0.00198413	0	0	0.00396825	0.15873	C19	112	83	81	0	0	CLA19	0.222222	0.164683	0.160714	0	0
CLA20	258	183	30	3	0	1	1	5	10	0.709302	0.116279	0.0116279	0	0.00387597	0.00387597	0.0193798	0.0387597	C20	46	19	12	0	0	CLA20	0.178295	0.0736434	0.0465116	0	0
CLA22	1773	1204	65	4	6	4	3	17	327	0.679075	0.036661	0.00225606	0.00338409	0.00225606	0.00169205	0.00958827	0.184433	C22	412	352	340	3	2	CLA22	0.232375	0.198534	0.191765	0.00169205	0.00112803
CLA23	217	162	21	0	1	3	0	3	14	0.746544	0.0967742	0	0.00460829	0.0138249	0	0.0138249	0.0645161	C23	38	20	18	0	0	CLA23	0.175115	0.0921659	0.0829493	0	0
CLA24	205	129	31	0	0	1	1	5	26	0.629268	0.15122	0	0	0.00487805	0.00487805	0.0243902	0.126829	C24	63	32	28	0	0	CLA24	0.307317	0.156098	0.136585	0	0
CLA26	807	572	86	6	1	1	1	14	63	0.708798	0.106568	0.00743494	0.00123916	0.00123916	0.00123916	0.0173482	0.0780669	C26	164	84	66	0	2	CLA26	0.203222	0.104089	0.0817844	0	0.00247831
CLA27	573	424	37	5	0	3	2	10	49	0.739965	0.0645724	0.008726	0	0.0052356	0.0034904	0.017452	0.0855148	C27	98	67	54	0	0	CLA27	0.17103	0.116928	0.0942408	0	0
CLA28	60	41	3	0	0	1	0	0	7	0.683333	0.05	0	0	0.0166667	0	0	0.116667	C28	10	8	8	0	0	CLA28	0.166667	0.133333	0.133333	0	0
CLA29	466	325	50	2	0	2	0	5	53	0.697425	0.107296	0.00429185	0	0.00429185	0	0.0107296	0.113734	C29	108	62	55	1	0	CLA29	0.23176	0.133047	0.118026	0.00214592	0
CLA31	131	81	7	9	1	0	2	2	19	0.618321	0.0534351	0.0687023	0.00763359	0	0.0152672	0.0152672	0.145038	C31	30	30	22	0	0	CLA31	0.229008	0.229008	0.167939	0	0
CLA32	1349	937	85	4	3	3	6	19	207	0.694589	0.0630096	0.00296516	0.00222387	0.00222387	0.00444774	0.0140845	0.153447	C32	317	233	219	0	0	CLA32	0.234989	0.172721	0.162342	0	0
CLA33	280	208	14	2	0	1	2	1	37	0.742857	0.05	0.00714286	0	0.00357143	0.00714286	0.00357143	0.132143	C33	54	41	40	0	0	CLA33	0.192857	0.146429	0.142857	0	0
CLA34	680	467	31	6	1	6	1	18	105	0.686765	0.0455882	0.00882353	0.00147059	0.00882353	0.00147059	0.0264706	0.154412	C34	155	135	113	0	1	CLA34	0.227941	0.198529	0.166176	0	0.00147059
CLA35	108	76	5	0	0	0	0	1	22	0.703704	0.0462963	0	0	0	0	0.00925926	0.203704	C35	28	23	22	0	0	CLA35	0.259259	0.212963	0.203704	0	0
CLA36	2948	2369	83	9	6	4	2	33	212	0.803596	0.0281547	0.00305292	0.00203528	0.00135685	0.000678426	0.011194	0.0719132	C36	330	258	224	5	1	CLA36	0.11194	0.087517	0.0759837	0.00169607	0.000339213
CLA38	363	248	16	8	0	2	0	4	56	0.683196	0.0440771	0.0220386	0	0.00550964	0	0.0110193	0.15427	C38	76	70	58	0	1	CLA38	0.209366	0.192837	0.15978	0	0.00275482
CLA39	538	324	45	3	2	3	1	6	113	0.60223	0.0836431	0.00557621	0.00371747	0.00557621	0.00185874	0.0111524	0.210037	C39	165	125	119	1	0	CLA39	0.306691	0.232342	0.22119	0.00185874	0
CLA41	1869	1205	94	10	2	6	1	18	404	0.64473	0.0502943	0.00535045	0.00107009	0.00321027	0.000535045	0.00963082	0.216158	C41	517	438	413	3	3	CLA41	0.276619	0.23435	0.220974	0.00160514	0.00160514
CLA42	483	419	14	2	1	0	1	2	16	0.867495	0.0289855	0.00414079	0.00207039	0	0.00207039	0.00414079	0.0331263	C42	33	20	18	0	0	CLA42	0.068323	0.0414079	0.0372671	0	0
CLA43	1135	929	27	10	4	5	1	36	61	0.818502	0.0237885	0.00881057	0.00352423	0.00440529	0.000881057	0.0317181	0.0537445	C43	125	112	71	0	0	CLA43	0.110132	0.0986784	0.0625551	0	0

## Sheet: sgRNA3 On-target
Table S2. Summary of on-target in GhBE3 transgenic plants by deep sequencing. (sgRNA3)
Sample	C3	C4	C8	C17	C18	C20	reads	C3	C4	C8	C17	C18
P1	97	717	413	47	18	18684	55751	0.00173988	0.0128608	0.00740794	0.000843034	0.000322864
P2	135	1399	611	101	45	21150	76306	0.00176919	0.0183341	0.00800723	0.00132362	0.000589731
P3	121	633	338	124	29	16698	71672	0.00168825	0.0088319	0.00471593	0.0017301	0.000404621
P4	279	2109	1233	130	38	21885	84720	0.0032932	0.0248938	0.0145538	0.00153447	0.000448536
P5	1142	9889	5488	436	48	56249	172012	0.00663907	0.0574902	0.0319048	0.00253471	0.00027905
P6	115	1084	533	73	37	24507	75950	0.00151415	0.0142725	0.00701777	0.000961159	0.000487163
P7	389	2979	1389	280	44	21338	79406	0.00489887	0.0375161	0.0174924	0.00352618	0.000554114
P8	287	2441	1278	108	25	17195	76565	0.00374845	0.0318814	0.0166917	0.00141057	0.00032652
P9	83	497	284	69	26	16021	79280	0.00104692	0.00626892	0.00358224	0.000870333	0.000327952
P10	103	396	192	77	49	21556	92408	0.00111462	0.00428534	0.00207774	0.000833261	0.000530257
P11	220	1349	710	140	52	39429	125799	0.00174882	0.0107235	0.00564392	0.00111289	0.000413358
P12	166	1399	724	106	8	8788	47287	0.00351048	0.0295853	0.0153108	0.00224163	0.00016918
P13	43	234	117	47	18	18359	58429	0.000735936	0.00400486	0.00200243	0.000804395	0.000308066
P14	176	1310	800	98	46	31048	85916	0.00204851	0.0152475	0.00931142	0.00114065	0.000535407
P15	44	339	207	26	4	2697	9300	0.00473118	0.0364516	0.0222581	0.0027957	0.000430108
P16	329	2744	1703	187	31	23562	70778	0.00464834	0.0387691	0.0240611	0.00264206	0.000437989
P17	101	444	230	73	56	31041	108057	0.000934692	0.00410894	0.00212851	0.000675569	0.000518245
P18	214	1870	1071	85	13	16130	54863	0.00390063	0.0340849	0.0195214	0.00154931	0.000236954
P19	186	1759	853	91	23	17819	63968	0.0029077	0.0274981	0.0133348	0.00142259	0.000359555
P20	230	1526	633	128	45	18322	79791	0.00288253	0.019125	0.00793323	0.00160419	0.000563973
P21	484	4177	2334	263	29	15547	72200	0.0067036	0.0578532	0.0323269	0.00364266	0.000401662
P22	62	412	207	39	15	10694	39512	0.00156914	0.0104272	0.00523891	0.000987042	0.000379632
P23	327	3601	1752	133	30	23596	79717	0.00410201	0.0451723	0.0219777	0.0016684	0.000376331
P24	21	214	124	7	9	5238	15405	0.00136319	0.0138916	0.00804933	0.000454398	0.000584226
P25	71	557	244	28	5	3452	13888	0.00511233	0.0401066	0.0175691	0.00201613	0.000360023
P26	191	1689	1076	82	4	4150	17657	0.0108172	0.0956561	0.060939	0.00464405	0.000226539
P27	43	395	217	26	6	5266	16304	0.00263739	0.0242272	0.0133096	0.0015947	0.000368008
P28	69	536	292	39	11	5913	23348	0.00295529	0.022957	0.0125064	0.00167038	0.000471132
P29	58	565	307	22	3	6385	18745	0.00309416	0.0301414	0.0163777	0.00117365	0.000160043
P30	354	2879	1417	162	21	10765	52845	0.00669884	0.0544801	0.0268143	0.00306557	0.000397389
P31	254	1721	901	121	38	14832	77488	0.00327793	0.0222099	0.0116276	0.00156153	0.000490399
P32	357	2670	1433	184	38	11549	62361	0.00572473	0.0428152	0.0229791	0.00295056	0.000609355
P33	80	352	194	49	33	15191	67485	0.00118545	0.00521597	0.00287471	0.000726087	0.000488998
P34	139	518	299	64	47	28609	100341	0.00138528	0.0051624	0.00297984	0.000637825	0.000468403
P35	309	2137	1278	165	30	13587	81431	0.00379462	0.0262431	0.0156943	0.00202626	0.00036841
P36	122	1124	580	90	28	12830	51087	0.00238808	0.0220017	0.0113532	0.0017617	0.000548085
P37	153	969	504	82	26	9296	38027	0.00402346	0.0254819	0.0132537	0.00215636	0.000683725
P38	245	1880	971	129	24	17248	62538	0.00391762	0.0300617	0.0155266	0.00206275	0.000383767
P39	130	1012	570	65	44	28764	85422	0.00152186	0.0118471	0.00667275	0.000760928	0.00051509
P40	586	5436	3118	353	22	14444	63424	0.0092394	0.0857089	0.0491612	0.00556572	0.000346872
