# Supplementary material for: High‐efficient and precise base editing of C•G to T•A in the allotetraploid cotton (Gossypium hirsutum) genome using a modified CRISPR/Cas9 system
Source: Plant Biotechnol J. 2019 Jun 7;18(1):45–56. doi: 10.1111/pbi.13168 (PMC6920158; doi:10.1111/pbi.13168)
Supplement: Supplementary file 3 — Table S3 Summary of deep sequencing results for most potential off‐target site. [file PBI-18-45-s004.xlsx]

## Sheet: most potential off-target site
Table S3. Summary of deep sequencing data for most likely off-target site
sgRNA1 most off-target
OT1	Reads	C4	C6		C4	C6
C2	1177	1	0		0.000849618	0
C5	712	0	0		0	0
C7	553	0	0		0	0
C10	934	1	0		0.00107066	0
C15	687	0	0		0	0
C18	366	0	0		0	0
C25	1237	0	1		0	0.000808407
C26	767	0	1		0	0.00130378
C27	796	1	0		0.00125628	0
C32	198	0	0		0	0
N17	15013	2	2		0.000133218	0.000133218
N64	20591	1	1		4.85649e-05	4.85649e-05
S194	1726	1	1		0.000579374	0.000579374
S195	43629	6	3		0.000137523	6.87616e-05
S199	34149	5	4		0.000146417	0.000117134
OT2	Reads	C6	C7	C8	C6	C7	C8
C2	2190	0	0	0	0	0	0
C5	2525	0	1	0	0	0.00039604	0
C7	2939	0	0	1	0	0	0.000340252
C10	2256	1	1	0	0.000443262	0.000443262	0
C15	2483	0	0	1	0	0	0.000402739
C18	2783	0	0	3	0	0	0.00107797
C25	302	0	0	0	0	0	0
C26	349	0	0	0	0	0	0
C27	338	0	0	0	0	0	0
C32	641	0	0	0	0	0	0
N17	150085	10	21	7	6.66289e-05	0.000139921	4.66402e-05
N64	125787	11	8	8	8.74494e-05	6.35996e-05	6.35996e-05
S194	2254	0	0	0	0	0	0
S195	80704	3	6	2	3.71729e-05	7.43458e-05	2.47819e-05
S199	91274	4	6	1	4.38241e-05	6.57361e-05	1.0956e-05
OT3	Reads	C4	C6	C7	C4	C6	C7
C2	1057	0	0	1	0	0	0.000946074
C5	933	0	0	0	0	0	0
C7	312	0	0	0	0	0	0
C10	585	0	0	0	0	0	0
C15	783	1	0	0	0.00127714	0	0
C18	304	0	1	0	0	0.00328947	0
C25	537	0	1	0	0	0.0018622	0
C26	536	1	1	0	0.00186567	0.00186567	0
C27	224	0	0	0	0	0	0
C32	258	1	1	0	0.00387597	0.00387597	0
N17	102019	35	45	30	0.000343073	0.000441094	0.000294063
N64	83238	23	21	14	0.000276316	0.000252289	0.000168192
S194	3527	2	0	0	0.000567054	0	0
S195	158769	51	70	36	0.000321221	0.000440892	0.000226745
S199	80222	29	30	15	0.000361497	0.000373962	0.000186981
OT4	Reads	C7			C7
C2	535	0			0
C5	450	0			0
C7	1051	0			0
C10	1141	1			0.000876424
C15	964	0			0
C18	1700	0			0
C25	1305	0			0
C26	939	0			0
C27	2060	0			0
C32	272	0			0
N17	111460	43			0.000385789
N64	115018	42			0.00036516
S194	2559	1			0.000390778
S195	123617	30			0.000242685
S199	3596	2			0.000556174
OT5	Reads	C3	C4	C6	C7	C3	C4	C6	C7
C2	105	2	0	0	0	0.0190476	0	0	0
C5	46	0	0	0	0	0	0	0	0
C7	15	0	0	0	0	0	0	0	0
C10	180	0	0	0	0	0	0	0	0
C15	60	1	0	0	0	0.0166667	0	0	0
C18	27	1	0	0	0	0.037037	0	0	0
C25	224	5	0	0	0	0.0223214	0	0	0
C26	88	2	0	0	0	0.0227273	0	0	0
C27	32	1	0	0	0	0.03125	0	0	0
C32	155	2	0	0	0	0.0129032	0	0	0
N17	16677	332	0	1	0	0.0199077	0	5.99628e-05	0
N64	6906	102	1	0	1	0.0147698	0.000144802	0	0.000144802
S194	192	1	0	0	0	0.00520833	0	0	0
S195	7626	146	0	0	0	0.019145	0	0	0
S199	4488	102	0	0	0	0.0227273	0	0	0
OT6	Reads	C4	C6	C7	C4	C6	C7
C2	100	0	0	0	0	0	0
C5	44	0	0	0	0	0	0
C7	52	0	0	0	0	0	0
C10	604	0	0	0	0	0	0
C15	273	0	0	0	0	0	0
C18	154	0	0	0	0	0	0
C25	656	0	0	0	0	0	0
C26	267	0	0	0	0	0	0
C27	164	0	0	0	0	0	0
C32	214	0	0	0	0	0	0
N17	23890	2	1	6	8.3717e-05	4.18585e-05	0.000251151
N64	11410	2	1	7	0.000175285	8.76424e-05	0.000613497
S194	2804	0	0	0	0	0	0
S195	19708	0	0	8	0	0	0.000405927
S199	20059	1	1	2	4.98529e-05	4.98529e-05	9.97059e-05
S66	357	0	0	0	0	0	0
OT7	Reads	C4	C5	C7	C4	C5	C7
C2	5133	4	1	1	0.000779271	0.000194818	0.000194818
C5	2640	2	2	1	0.000757576	0.000757576	0.000378788
C7	761	1	0	0	0.00131406	0	0
C10	2921	0	3	0	0	0.00102705	0
C15	1579	0	1	0	0	0.000633312	0
C18	425	0	0	0	0	0	0
C25	3010	1	3	0	0.000332226	0.000996678	0
C26	1715	0	0	1	0	0	0.00058309
C27	443	0	0	0	0	0	0
C32	1190	0	0	0	0	0	0
N17	38827	27	23	0	0.000695392	0.000592371	0
N64	35852	12	13	0	0.000334709	0.000362602	0
S194	3759	0	2	0	0	0.000532056	0
S195	71951	25	25	0	0.000347459	0.000347459	0
S199	53730	15	26	0	0.000279174	0.000483901	0
S66	2496	3	2	0	0.00120192	0.000801282	0
OT8	Reads	C4	C7		C4	C7
C2	891	0	0		0	0
C5	1051	0	1		0	0.000951475
C7	1057	0	0		0	0
C10	478	0	0		0	0
C15	506	0	0		0	0
C18	499	0	0		0	0
C25	237	0	0		0	0
C26	238	0	1		0	0.00420168
C27	214	0	0		0	0
C32	90	0	0		0	0
N17	68945	32	54		0.000464138	0.000783233
N64	55260	38	30		0.000687658	0.000542888
S194	1473	0	1		0	0.000678887
S195	76526	27	36		0.000352821	0.000470428
S199	66215	33	34		0.000498377	0.000513479
OT9	Reads	C4	C7		C4	C7
C2	54	0	0		0	0
C5	15	0	0		0	0
C7	23	0	0		0	0
C10	88	0	0		0	0
C15	24	0	0		0	0
C18	30	0	0		0	0
C25	65	0	0		0	0
C26	28	0	0		0	0
C27	70	0	0		0	0
C32	49	0	0		0	0
N17	26654	16	5		0.000600285	0.000187589
N64	35096	15	8		0.000427399	0.000227946
S194	220	0	0		0	0
S195	11408	2	4		0.000175316	0.000350631
S199	15898	8	1		0.000503208	6.2901e-05
sgRNA2 most off-target
OT1	Reads	C7	C7
C1	1226	0	0
C7	897	0	0
C9	1305	0	0
C10	887	0	0
C12	495	0	0
C15	5214	2	0.000383583
C18	3395	1	0.000294551
C19	5078	0	0
C21	3419	0	0
C22	1774	0	0
C24	8197	1	0.000121996
C25	5576	2	0.00035868
C26	7208	1	0.000138735
C27	5045	2	0.000396432
C29	2848	0	0
C30	5659	1	0.00017671
C32	3608	2	0.000554324
C35	6145	2	0.000325468
C36	3687	1	0.000271223
C37	1872	0	0
C38	6145	0	0
C39	3395	0	0
C40	6825	3	0.00043956
C41	3848	1	0.000259875
N17	220498	31	0.000140591
N64	229583	36	0.000156806
S194	1847	0	0
S195	72663	13	0.000178908
S199	80763	10	0.000123819
OT2	Reads	C5	C7	C5	C7
C1	806	0	0	0	0
C7	853	1	0	0.00117233	0
C9	1209	0	0	0	0
C10	516	0	0	0	0
C12	980	0	0	0	0
C15	2990	0	0	0	0
C18	3748	0	2	0	0.000533618
C19	5478	2	2	0.000365097	0.000365097
C21	2167	0	0	0	0
C22	4529	0	0	0	0
C24	3596	1	0	0.000278087	0
C25	2184	0	0	0	0
C26	5947	1	0	0.000168152	0
C27	2392	0	0	0	0
C29	4878	0	0	0	0
C30	1585	0	0	0	0
C32	1324	0	1	0	0.000755287
C35	2344	0	1	0	0.000426621
C36	889	0	0	0	0
C37	1875	1	0	0.000533333	0
C38	1832	0	1	0	0.000545852
C39	1980	1	0	0.000505051	0
C40	3038	2	0	0.000658328	0
C41	1296	0	0	0	0
N17	281326	29	23	0.000103083	8.17557e-05
N64	173867	14	11	8.05213e-05	6.32667e-05
S194	5147	0	1	0	0.000194288
S195	120427	8	10	6.64303e-05	8.30379e-05
S199	126450	17	7	0.00013444	5.53578e-05
OT3	Reads	C5	C7	C5	C7
C1	2953	3	4	0.00101592	0.00135455
C7	6295	8	3	0.00127085	0.000476569
C9	5648	4	4	0.000708215	0.000708215
C10	7982	3	2	0.000375846	0.000250564
C12	1449	0	2	0	0.00138026
C15	2185	2	1	0.000915332	0.000457666
C18	5221	0	2	0	0.000383068
C19	6356	1	5	0.000157332	0.000786658
C21	3618	1	2	0.000276396	0.000552792
C22	1165	0	1	0	0.000858369
C24	1946	3	0	0.00154162	0
C25	4493	0	4	0	0.000890274
C26	5292	1	1	0.000188964	0.000188964
C27	5621	2	2	0.000355809	0.000355809
C29	1052	0	0	0	0
C30	1660	0	0	0	0
C32	3713	1	1	0.000269324	0.000269324
C35	4524	3	0	0.00066313	0
C36	3838	0	0	0	0
C37	771	0	0	0	0
C38	1781	1	2	0.000561482	0.00112296
C39	3805	3	1	0.000788436	0.000262812
C40	4673	2	4	0.000427991	0.000855981
C41	4669	6	3	0.00128507	0.000642536
N17	95157	19	22	0.00019967	0.000231197
N64	49508	8	6	0.00016159	0.000121193
S194	11112	0	2	0	0.000179986
S195	112499	19	23	0.00016889	0.000204446
S199	88375	14	14	0.000158416	0.000158416
OT4	Reads	C5	C7	C8	C5	C7	C8
C1	1613	0	0	0	0	0	0
C7	854	0	0	0	0	0	0
C9	416	0	0	0	0	0	0
C10	1203	0	0	0	0	0	0
C12	581	0	0	0	0	0	0
C15	886	0	0	0	0	0	0
C18	514	0	0	0	0	0	0
C19	257	0	0	0	0	0	0
C21	686	0	0	0	0	0	0
C22	306	0	0	0	0	0	0
C24	1259	0	0	0	0	0	0
C25	653	0	0	0	0	0	0
C26	294	0	0	0	0	0	0
C27	1033	0	0	0	0	0	0
C29	460	0	0	0	0	0	0
C30	780	0	0	0	0	0	0
C32	356	0	0	0	0	0	0
C35	185	0	0	0	0	0	0
C36	589	0	0	0	0	0	0
C37	307	0	0	0	0	0	0
C38	1733	0	0	0	0	0	0
C39	977	0	0	0	0	0	0
C40	433	0	0	0	0	0	0
C41	1554	0	0	0	0	0	0
N17	9182	1	0	0	0.000108909	0	0
N64	11260	0	1	1	0	8.88099e-05	8.88099e-05
S194	548	0	1	1	0	0.00182482	0.00182482
S195	22279	0	0	5	0	0	0.000224427
S199	18278	0	0	9	0	0	0.000492395
OT5	Reads	C5	C7	C8	C5	C7	C8
C1	74	0	0	0	0	0	0
C7	40	0	0	0	0	0	0
C9	6	0	0	0	0	0	0
C10	49	0	0	0	0	0	0
C12	63	0	0	0	0	0	0
C15	137	0	0	0	0	0	0
C18	146	0	0	0	0	0	0
C19	32	0	0	0	0	0	0
C21	93	0	0	0	0	0	0
C22	183	0	0	0	0	0	0
C24	10	0	0	0	0	0	0
C25	13	0	0	0	0	0	0
C26	2	0	0	0	0	0	0
C27	27	0	0	0	0	0	0
C29	12	0	0	0	0	0	0
C30	186	0	0	0	0	0	0
C32	188	0	0	0	0	0	0
C35	21	0	0	0	0	0	0
C36	156	2	0	0	0.0128205	0	0
C37	220	0	0	2	0	0	0.00909091
C38	152	0	0	0	0	0	0
C39	169	0	0	1	0	0	0.00591716
C40	32	0	0	0	0	0	0
C41	119	0	0	0	0	0	0
N17	13674	1	0	2	7.31315e-05	0	0.000146263
N64	2444	0	0	1	0	0	0.000409165
S194	139	0	0	0	0	0	0
S195	8193	0	2	1	0	0.000244111	0.000122055
S199	912	0	0	0	0	0	0
OT6	Reads	C5	C8	C5	C8
C1	665	0	0	0	0
C7	515	0	0	0	0
C9	122	0	0	0	0
C10	419	0	0	0	0
C12	381	0	1	0	0.00262467
C15	597	2	0	0.00335008	0
C18	490	1	0	0.00204082	0
C19	121	0	0	0	0
C21	424	0	0	0	0
C22	371	0	0	0	0
C24	666	0	0	0	0
C25	539	1	0	0.00185529	0
C26	108	0	0	0	0
C27	441	1	0	0.00226757	0
C29	347	0	0	0	0
C30	463	0	0	0	0
C32	321	0	1	0	0.00311526
C35	133	0	0	0	0
C36	314	0	0	0	0
C37	331	0	0	0	0
C38	273	0	0	0	0
C39	245	0	0	0	0
C40	80	0	0	0	0
C41	174	0	0	0	0
N17	5472	5	1	0.000913743	0.000182749
N64	4231	4	0	0.000945403	0
S194	86	0	0	0	0
S195	13274	5	3	0.000376676	0.000226006
S199	8400	9	7	0.00107143	0.000833333
OT7	Reads	C5	C8	C5	C8
C1	28	0	0	0	0
C7	78	1	0	0.0128205	0
C9	61	0	0	0	0
C10	55	0	0	0	0
C12	71	0	0	0	0
C15	62	0	0	0	0
C18	138	0	0	0	0
C19	101	0	0	0	0
C21	109	0	0	0	0
C22	76	0	1	0	0.0131579
C24	105	0	0	0	0
C25	236	1	1	0.00423729	0.00423729
C26	229	0	1	0	0.00436681
C27	199	0	0	0	0
C29	152	0	0	0	0
C30	77	0	0	0	0
C32	250	0	0	0	0
C35	193	0	0	0	0
C36	172	0	0	0	0
C37	147	0	0	0	0
C38	49	0	0	0	0
C39	141	0	0	0	0
C40	118	0	0	0	0
C41	114	0	0	0	0
N17	22631	13	9	0.000574433	0.000397685
N64	3593	3	1	0.000834957	0.000278319
S194	309	0	0	0	0
S195	33143	27	10	0.000814652	0.000301723
S199	5773	6	3	0.00103932	0.00051966
OT8	Reads	C5	C7	C5	C7
C1	429	0	0	0	0
C7	133	0	0	0	0
C9	332	0	0	0	0
C10	414	1	0	0.00241546	0
C12	68	0	0	0	0
C15	102	0	0	0	0
C18	34	0	0	0	0
C19	86	0	0	0	0
C21	81	0	0	0	0
C22	23	0	0	0	0
C24	459	0	0	0	0
C25	130	0	0	0	0
C26	402	1	0	0.00248756	0
C27	417	0	0	0	0
C29	57	0	0	0	0
C30	247	0	0	0	0
C32	62	0	0	0	0
C35	212	0	0	0	0
C36	239	0	0	0	0
C37	40	0	0	0	0
C38	420	0	0	0	0
C39	115	0	0	0	0
C40	279	0	0	0	0
C41	343	0	0	0	0
N17	15468	5	4	0.000323248	0.000258598
N64	18469	10	9	0.000541448	0.000487303
S194	151	0	0	0	0
S195	13939	2	2	0.000143482	0.000143482
S199	12009	5	2	0.000416354	0.000166542
OT9	Reads	C5	C5
C1	727	0	0
C7	550	0	0
C9	1571	0	0
C10	381	0	0
C12	632	0	0
C15	437	0	0
C18	389	0	0
C19	1075	0	0
C21	283	0	0
C22	584	0	0
C24	481	0	0
C25	431	0	0
C26	1101	0	0
C27	230	0	0
C29	603	0	0
C30	641	0	0
C32	557	0	0
C35	1569	0	0
C36	302	0	0
C37	856	0	0
C38	558	0	0
C39	520	0	0
C40	1408	0	0
C41	322	0	0
N17	25790	0	0
N64	27421	0	0
S194	2024	0	0
S195	74541	0	0
S199	78723	1	1.27028e-05
sgRNA3 most off-target
OT1	Reads	C3	C4	C3	C4
P7	13576	6	19	0.000441956	0.00139953
P15	11463	10	49	0.000872372	0.00427462
P17	10206	2	2	0.000195963	0.000195963
P21	5798	3	8	0.00051742	0.00137979
P22	3283	9	2	0.0027414	0.000609199
P28	3350	0	4	0	0.00119403
P31	4008	4	7	0.000998004	0.00174651
P35	3476	1	5	0.000287687	0.00143843
P36	33998	29	37	0.000852991	0.0010883
P38	40215	20	45	0.000497327	0.00111899
S195	60930	39	27	0.000640079	0.000443131
S199	34798	13	26	0.000373585	0.000747169
OT2	Reads	C3	C4	C3	C4
P7	18416	12	21	0.000651607	0.00114031
P15	20547	7	17	0.000340682	0.000827371
P17	22928	7	15	0.000305304	0.000654222
P21	11555	2	17	0.000173085	0.00147122
P22	1242	1	0	0.000805153	0
P28	11522	6	7	0.000520743	0.000607533
P31	13225	6	6	0.000453686	0.000453686
P35	8032	11	4	0.00136952	0.000498008
P36	63077	37	48	0.000586585	0.000760975
P38	56337	34	44	0.000603511	0.000781014
S195	69386	33	45	0.0004756	0.000648546
S199	46192	40	41	0.000865951	0.0008876
OT3	Reads	C3	C4	C8	C3	C4	C8
P7	52372	11	66	7	0.000210036	0.00126022	0.000133659
P15	28302	19	60	18	0.000671331	0.00211999	0.000635997
P17	35607	8	9	7	0.000224675	0.000252759	0.000196591
P21	20755	11	25	8	0.000529993	0.00120453	0.000385449
P22	8605	0	2	2	0	0.000232423	0.000232423
P28	13282	6	3	3	0.000451739	0.00022587	0.00022587
P31	12293	2	7	6	0.000162694	0.00056943	0.000488083
P35	6660	5	7	1	0.000750751	0.00105105	0.00015015
P36	54874	16	32	8	0.000291577	0.000583154	0.000145789
P38	46431	16	33	13	0.000344597	0.000710732	0.000279985
S195	51179	14	25	6	0.00027355	0.000488482	0.000117236
S199	23544	8	13	6	0.000339789	0.000552158	0.000254842
OT4	Reads	C3	C4	C8	C3	C4	C8
P7	47709	3	5	0	6.28812e-05	0.000104802	0
P15	35120	1	2	3	2.84738e-05	5.69476e-05	8.54214e-05
P17	40358	0	0	0	0	0	0
P21	32322	0	4	2	0	0.000123755	6.18774e-05
P22	47709	3	5	0	6.28812e-05	0.000104802	0
P28	35120	1	2	3	2.84738e-05	5.69476e-05	8.54214e-05
P31	40358	0	0	0	0	0	0
P35	32322	0	4	2	0	0.000123755	6.18774e-05
P36	47709	3	5	0	6.28812e-05	0.000104802	0
P38	35120	1	2	3	2.84738e-05	5.69476e-05	8.54214e-05
S195	40358	0	0	0	0	0	0
S199	32322	0	4	2	0	0.000123755	6.18774e-05
OT5	Reads	C3	C7	C8	C3	C7	C8
P7	47702	31	33	39	0.000649868	0.000691795	0.000817576
P15	23478	17	21	19	0.000724082	0.000894454	0.000809268
P17	35278	20	35	31	0.000566926	0.00099212	0.000878735
P21	17363	13	17	16	0.000748719	0.000979093	0.0009215
P22	15209	7	13	10	0.000460254	0.000854757	0.000657505
P28	11217	5	2	10	0.000445752	0.000178301	0.000891504
P31	17527	17	7	11	0.000969932	0.000399384	0.000627603
P35	10898	4	2	9	0.00036704	0.00018352	0.00082584
P36	120599	92	90	124	0.000762859	0.000746275	0.0010282
P38	47997	23	36	38	0.000479197	0.000750047	0.000791716
S195	142614	79	90	119	0.000553943	0.000631074	0.00083442
S199	65797	39	46	39	0.000592732	0.00069912	0.000592732
OT6	Reads	C3	C4	C8	C3	C4	C8
P7	23599	15	19	13	0.00063562	0.000805119	0.000550871
P15	35898	20	30	12	0.000557134	0.000835701	0.00033428
P17	42448	27	28	19	0.000636072	0.000659631	0.000447606
P21	32158	30	18	3	0.000932894	0.000559736	9.32894e-05
P22	4712	4	4	3	0.000848896	0.000848896	0.000636672
P28	12722	3	13	6	0.000235812	0.00102185	0.000471624
P31	13360	9	22	11	0.000673653	0.00164671	0.000823353
P35	8594	2	1	7	0.000232721	0.00011636	0.000814522
P36	45652	12	45	26	0.000262858	0.000985718	0.000569526
P38	81331	58	50	35	0.000713135	0.000614772	0.00043034
S195	122476	66	103	63	0.000538881	0.000840981	0.000514386
S199	76967	40	52	34	0.000519703	0.000675614	0.000441748
OT7	Reads	C3	C4	C8	C3	C4	C8
P7	28327	7	12	3	0.000247114	0.000423624	0.000105906
P15	24798	8	15	7	0.000322607	0.000604887	0.000282281
P17	25306	8	24	9	0.000316131	0.000948392	0.000355647
P21	21217	9	8	15	0.000424188	0.000377056	0.00070698
P22	6125	0	5	1	0	0.000816327	0.000163265
P28	9945	1	4	3	0.000100553	0.000402212	0.000301659
P31	10230	1	6	0	9.77517e-05	0.00058651	0
P35	8176	3	3	0	0.000366928	0.000366928	0
P36	61223	18	34	18	0.000294007	0.000555347	0.000294007
P38	52141	20	27	12	0.000383575	0.000517827	0.000230145
S195	92315	30	43	14	0.000324974	0.000465796	0.000151655
S199	64610	16	34	17	0.00024764	0.000526234	0.000263117
OT8	Reads	C3	C4	C3	C4
P7	16378	11	11	0.000671633	0.000671633
P15	26605	11	15	0.000413456	0.000563804
P17	21743	23	15	0.00105781	0.000689877
P21	18394	15	14	0.000815483	0.000761118
P22	5728	3	5	0.000523743	0.000872905
P28	19914	22	30	0.00110475	0.00150648
P31	14884	9	9	0.000604676	0.000604676
P35	11246	3	11	0.000266762	0.000978126
P36	70805	40	45	0.000564932	0.000635548
P38	130810	75	97	0.000573351	0.000741534
S195	103252	59	71	0.000571418	0.000687638
S199	98579	69	78	0.000699946	0.000791244
OT9	Reads	C3	C4	C8	C3	C4	C8
P7	14558	6	5	12	0.000412145	0.000343454	0.000824289
P15	19179	11	10	7	0.000573544	0.000521404	0.000364983
P17	17287	10	9	8	0.000578469	0.000520622	0.000462775
P21	18381	11	7	4	0.000598444	0.000380828	0.000217616
P22	6662	1	7	8	0.000150105	0.00105074	0.00120084
P28	9749	6	10	4	0.000615448	0.00102575	0.000410298
P31	10993	8	6	1	0.000727736	0.000545802	9.0967e-05
P35	6913	6	2	5	0.00086793	0.00028931	0.000723275
P36	39567	21	23	8	0.000530745	0.000581292	0.000202189
P38	52802	26	22	16	0.000492406	0.000416651	0.000303019
S195	74910	47	55	27	0.00062742	0.000734214	0.000360433
S199	61771	34	33	22	0.00055042	0.000534231	0.000356154
