# Supplementary material for: High‐efficient and precise base editing of C•G to T•A in the allotetraploid cotton (Gossypium hirsutum) genome using a modified CRISPR/Cas9 system
Source: Plant Biotechnol J. 2019 Jun 7;18(1):45–56. doi: 10.1111/pbi.13168 (PMC6920158; doi:10.1111/pbi.13168)
Supplement: Supplementary file 4 — Table S4 Summary of genome‐wide potential off‐targets predictions by CRISPR‐P and Cas‐OFFinder tools. [file PBI-18-45-s001.xlsx]

## Sheet: Cas-OFFinder-sgRNA1(GhCLA)
Table S4. Summary of genome-wide potential off-targets predictions by CRISPR-P and Cas-OFFinder tools
sgRNA	on-target sequence	chromosome	variation site	off-target sequence	stand	mismatches	off-score
CLA-sgRNA1	TGTCACCTTTGCTGCAGGCTNNN	D12	56729081	TTCCACGTGTGCGGCAGGCTGGG	+	5	1
CLA-sgRNA1	TGTCACCTTTGCTGCAGGCTNNN	D10	62105017	GGCCACCTTTGCTGCTGCATGGG	+	5	0.510714
CLA-sgRNA1	TGTCACCTTTGCTGCAGGCTNNN	A13	77263256	TGTAACCCTTGCAGCGGGTTGGG	-	5	0.33
CLA-sgRNA1	TGTCACCTTTGCTGCAGGCTNNN	A10	75502924	TGGCACCGTTGCTGGGGTCTAAG	+	5	0.255357
CLA-sgRNA1	TGTCACCTTTGCTGCAGGCTNNN	D01	12176833	TGACTCCTTAGCTTCTGGCTCAG	+	5	0.223852
CLA-sgRNA1	TGTCACCTTTGCTGCAGGCTNNN	A05	7232790	TGACATCTTCTCTGCAGGCTCAG	-	4	0.218878
CLA-sgRNA1	TGTCACCTTTGCTGCAGGCTNNN	A13	72518390	AGTCACCATTGATGAATGCTTGA	-	5	0.218878
CLA-sgRNA1	TGTCACCTTTGCTGCAGGCTNNN	D07	22304313	TGTGACACTTGCTACTGGCTGGG	-	5	0.211538
CLA-sgRNA1	TGTCACCTTTGCTGCAGGCTNNN	D06	23869724	TGTCACTTTTACTACAGTCTCAG	+	4	0.209524
CLA-sgRNA1	TGTCACCTTTGCTGCAGGCTNNN	A10	82885608	TGGCACCATTGCTGGGGACTAAG	+	5	0.207692
CLA-sgRNA1	TGTCACCTTTGCTGCAGGCTNNN	D07	8307912	TGTCATTTTAGCTTCAGGCGAGG	-	5	0.207692
CLA-sgRNA1	TGTCACCTTTGCTGCAGGCTNNN	A03	14402611	TGTTACCATTGATGAATGCTTGA	-	5	0.205763
CLA-sgRNA1	TGTCACCTTTGCTGCAGGCTNNN	D04	14416	TGTCTCCTTTGCCACCAGCTGAG	-	5	0.205763
CLA-sgRNA1	TGTCACCTTTGCTGCAGGCTNNN	A09	62065410	TCCCATCATTCCTGCAGGCTGGA	+	5	0.203125
CLA-sgRNA1	TGTCACCTTTGCTGCAGGCTNNN	A06	2417955	TGTCCTCTTTGGTTCAAGCTTGG	+	5	0.200845
CLA-sgRNA1	TGTCACCTTTGCTGCAGGCTNNN	A10	58312918	TATCACCTTTAGGGCAGTCTTGG	-	5	0.187121
CLA-sgRNA1	TGTCACCTTTGCTGCAGGCTNNN	D06	60015497	TGTCAACTTTGCTGGATTATGAG	+	5	0.18457
CLA-sgRNA1	TGTCACCTTTGCTGCAGGCTNNN	A05	23841302	TTTCACCTTTGCACCAGGTTTGA	+	4	0.180246
CLA-sgRNA1	TGTCACCTTTGCTGCAGGCTNNN	D03	46656873	TGATATCTTTGCTTCAGGTTTAG	-	5	0.170707
CLA-sgRNA1	TGTCACCTTTGCTGCAGGCTNNN	D04	12602311	TGTCACCAATGCTACACACTTGG	+	5	0.16
CLA-sgRNA1	TGTCACCTTTGCTGCAGGCTNNN	D04	12657259	TCTCAGCATTGCTGCAAGATTGA	+	5	0.16
CLA-sgRNA1	TGTCACCTTTGCTGCAGGCTNNN	D06	49990683	TGATACCTTTGCTGGAGTATAGA	+	5	0.159184
CLA-sgRNA1	TGTCACCTTTGCTGCAGGCTNNN	D07	50076739	TGTCGCCTCTGCTATAGGCATGA	-	5	0.159184
CLA-sgRNA1	TGTCACCTTTGCTGCAGGCTNNN	D12	38460437	TGTCTCCTTTGTTGCCAGCCAGG	-	5	0.148026
CLA-sgRNA1	TGTCACCTTTGCTGCAGGCTNNN	A09	62080672	TGTCAAATTTGGAGCAAGCTGAG	-	5	0.142188
CLA-sgRNA1	TGTCACCTTTGCTGCAGGCTNNN	D12	51748767	TGTCACATTCGTTGCTGGCAAAG	-	5	0.136298
CLA-sgRNA1	TGTCACCTTTGCTGCAGGCTNNN	A02	37608941	TTTAACCTTTGCTTAATGCTTGA	-	5	0.12381
CLA-sgRNA1	TGTCACCTTTGCTGCAGGCTNNN	A12	37747351	TATCTCCTTTGCTTAAGGTTCAG	-	5	0.12381
CLA-sgRNA1	TGTCACCTTTGCTGCAGGCTNNN	A08	3779309	TGTACCTTTTGCAGCAGCCTTGG	-	5	0.12381
CLA-sgRNA1	TGTCACCTTTGCTGCAGGCTNNN	D06	37868152	TGTAACCTTTGCTAAAGCTTGAG	+	5	0.12381
CLA-sgRNA1	TGTCACCTTTGCTGCAGGCTNNN	D05	60473973	TTTCATCTTTTTTGCAGGTTTGA	+	5	0.12381
CLA-sgRNA1	TGTCACCTTTGCTGCAGGCTNNN	D04	37243203	TGTTAATTTTGCTGTAGTCTGGA	-	5	0.121805
CLA-sgRNA1	TGTCACCTTTGCTGCAGGCTNNN	A12	37337089	TGACACCTTTGTTGCATCCTCGG	-	4	0.121805
CLA-sgRNA1	TGTCACCTTTGCTGCAGGCTNNN	D12	22227138	TGCCAGCTTTGCTGCAGTTTTGG	-	4	0.118827
CLA-sgRNA1	TGTCACCTTTGCTGCAGGCTNNN	A11	71936200	TCACACCCTTGATGTAGGCTGAG	+	5	0.115385
CLA-sgRNA1	TGTCACCTTTGCTGCAGGCTNNN	D06	15940696	TGTCTCTTGTGCTACAGGCAAGA	-	5	0.11507
CLA-sgRNA1	TGTCACCTTTGCTGCAGGCTNNN	D10	11639569	TGGCACCTTTGCTGCGATATTGG	-	5	0.114702
CLA-sgRNA1	TGTCACCTTTGCTGCAGGCTNNN	D12	47352580	TTTCACTTTTGCTACTGGATCAG	-	5	0.112782
CLA-sgRNA1	TGTCACCTTTGCTGCAGGCTNNN	D05	47433196	TGTCATCTTTGCTACAGCAATGG	+	5	0.112782
CLA-sgRNA1	TGTCACCTTTGCTGCAGGCTNNN	A12	25875558	TGTCAGTTTTACTACAGTCTCAG	+	5	0.107692
CLA-sgRNA1	TGTCACCTTTGCTGCAGGCTNNN	A07	60702714	CGTTACCTTTTCAGCAGACTTGA	+	5	0.107143
CLA-sgRNA1	TGTCACCTTTGCTGCAGGCTNNN	A09	59624700	ACTCACCTTTGCTGCAAGAGCAG	-	5	0.105469
CLA-sgRNA1	TGTCACCTTTGCTGCAGGCTNNN	A04	59418392	TGTTACTTTTGCTGCTATCTTAG	-	5	0.105324
CLA-sgRNA1	TGTCACCTTTGCTGCAGGCTNNN	A05	27479761	CGTCCCCTTTGCTGGAATCTGGG	-	5	0.103316
CLA-sgRNA1	TGTCACCTTTGCTGCAGGCTNNN	D12	27533130	TGTCATCTTGGCTGGACTCTTAG	+	5	0.103316
CLA-sgRNA1	TGTCACCTTTGCTGCAGGCTNNN	D02	24151975	TGTCTAGCTTGCTTCAGGCTAAG	-	5	0.0982143
CLA-sgRNA1	TGTCACCTTTGCTGCAGGCTNNN	D11	50911903	TGTCACATTAGCCTCAGCCTCAG	+	5	0.0978009
CLA-sgRNA1	TGTCACCTTTGCTGCAGGCTNNN	A10	50984165	TGTCACATGTTCAGCATGCTCAG	-	5	0.0978009
CLA-sgRNA1	TGTCACCTTTGCTGCAGGCTNNN	A03	98366081	TGTCACCTTTTCTTCAGGAAGAG	-	4	0.0969697
CLA-sgRNA1	TGTCACCTTTGCTGCAGGCTNNN	A01	29906609	TGACAACTTTTGTGCAGGGTGGA	+	5	0.0952381
CLA-sgRNA1	TGTCACCTTTGCTGCAGGCTNNN	D04	30010415	TGTTATATTTGTTGCAGACTAGG	+	5	0.0952381
CLA-sgRNA1	TGTCACCTTTGCTGCAGGCTNNN	A12	22249325	TGTCATCTTTGGTTCAGGATAGA	-	4	0.0944992
CLA-sgRNA1	TGTCACCTTTGCTGCAGGCTNNN	A06	100277302	GGTCACCTTGGCTGCTGCATGGG	-	5	0.0929839
CLA-sgRNA1	TGTCACCTTTGCTGCAGGCTNNN	D11	13114077	TGGCACCTTTGGTGCTGCCACAG	-	5	0.092562
CLA-sgRNA1	TGTCACCTTTGCTGCAGGCTNNN	D11	13131498	TGGCACCTTTGGTGCCGCCACAG	+	5	0.092562
CLA-sgRNA1	TGTCACCTTTGCTGCAGGCTNNN	D10	52748456	GGCCACCTTTGCTGCTGCATGGG	-	5	0.0907563
CLA-sgRNA1	TGTCACCTTTGCTGCAGGCTNNN	A10	97899608	GGTCACCTTGGCTGCTGCATGGG	-	5	0.0900433
CLA-sgRNA1	TGTCACCTTTGCTGCAGGCTNNN	A04	22002300	TGTCACGTTAGCTCAAGGTTGGA	-	5	0.0891204
CLA-sgRNA1	TGTCACCTTTGCTGCAGGCTNNN	D03	22012401	TGCCACTTTTCCTGAAGGCAGAG	-	5	0.0891204
CLA-sgRNA1	TGTCACCTTTGCTGCAGGCTNNN	D09	22026429	TGGCAGCTTTGCTGCGGTATTGG	+	5	0.0891204
CLA-sgRNA1	TGTCACCTTTGCTGCAGGCTNNN	D13	22152052	GGCCACCTTTGCTGCTGCATGGG	+	5	0.0891204
CLA-sgRNA1	TGTCACCTTTGCTGCAGGCTNNN	D13	22156532	GGCCACCTTTGCTGCTGCATGGG	+	5	0.0891204
CLA-sgRNA1	TGTCACCTTTGCTGCAGGCTNNN	D13	22161193	GGCCACCTTTGCTGCTGAATGGG	+	5	0.0891204
CLA-sgRNA1	TGTCACCTTTGCTGCAGGCTNNN	A06	73354836	TGGCACCGTTGCTGGGGACTAAG	-	5	0.089011
CLA-sgRNA1	TGTCACCTTTGCTGCAGGCTNNN	A04	20094197	TTTCATCTTTGCTGCAAACAAAG	-	5	0.085764
CLA-sgRNA1	TGTCACCTTTGCTGCAGGCTNNN	A13	20267908	TGATACCTCTGCTTCAGACTAGA	-	5	0.085764
CLA-sgRNA1	TGTCACCTTTGCTGCAGGCTNNN	A09	74633764	TGTAACTCTTGCTGCAGGAATGA	+	5	0.0847826
CLA-sgRNA1	TGTCACCTTTGCTGCAGGCTNNN	A08	9534481	TGGCAGCTTTGCTGCGGTATTGG	+	5	0.0839161
CLA-sgRNA1	TGTCACCTTTGCTGCAGGCTNNN	A05	79444380	GCTCACCCTTGCTGCCGGTTCGA	-	5	0.0839064
CLA-sgRNA1	TGTCACCTTTGCTGCAGGCTNNN	D02	48530328	TGCCACCTTTGGTGTAGCCCTAG	-	5	0.0838509
CLA-sgRNA1	TGTCACCTTTGCTGCAGGCTNNN	A03	18718027	TATCAGCTTTACTACAGTCTCGG	+	5	0.0827759
CLA-sgRNA1	TGTCACCTTTGCTGCAGGCTNNN	A07	19770792	TGGCTCCATTTCTTCAGGCTGGG	-	5	0.0827546
CLA-sgRNA1	TGTCACCTTTGCTGCAGGCTNNN	A06	19821722	TATCAGTTTTGCTACAGTCTCAG	+	5	0.0827546
CLA-sgRNA1	TGTCACCTTTGCTGCAGGCTNNN	D10	19823643	TGGCAGCTTTGCTGCAATATTAG	+	5	0.0827546
CLA-sgRNA1	TGTCACCTTTGCTGCAGGCTNNN	D01	19024413	TGTCACATTTTTTGCAGGGAGGG	+	5	0.0819398
CLA-sgRNA1	TGTCACCTTTGCTGCAGGCTNNN	A07	19153340	GGTTACCATTGATGAAGGCTTAG	+	5	0.0819398
CLA-sgRNA1	TGTCACCTTTGCTGCAGGCTNNN	D02	49483185	TTTTACCTTTTTTGCAGGCCAAG	+	5	0.0803571
CLA-sgRNA1	TGTCACCTTTGCTGCAGGCTNNN	A13	64087407	TGGCAAGTTTTCTGCAAGCTAGG	-	5	0.0799472
CLA-sgRNA1	TGTCACCTTTGCTGCAGGCTNNN	A06	64180930	AGTCAATTTTGCTGCAGTGTTAG	+	5	0.0799472
CLA-sgRNA1	TGTCACCTTTGCTGCAGGCTNNN	D02	64200192	GCTGAGCTTTTCTGCAGGCTTGA	-	5	0.0799472
CLA-sgRNA1	TGTCACCTTTGCTGCAGGCTNNN	A08	11136471	TGTCAGCCTTGTTGCATGCTAAG	-	4	0.0790123
CLA-sgRNA1	TGTCACCTTTGCTGCAGGCTNNN	D08	37996922	TGTCACCTTTGGGGCGGCCTAAG	-	4	0.0784314
CLA-sgRNA1	TGTCACCTTTGCTGCAGGCTNNN	D03	12278745	TGTTGCCTTTGCCGCAGGAACAG	+	5	0.0782407
CLA-sgRNA1	TGTCACCTTTGCTGCAGGCTNNN	A04	12309147	TGACACCATTGATGAAGGTTGAG	+	5	0.0782407
CLA-sgRNA1	TGTCACCTTTGCTGCAGGCTNNN	A02	55451451	TGTCATCTTAGCTTTAAGCTTAG	+	5	0.0764679
CLA-sgRNA1	TGTCACCTTTGCTGCAGGCTNNN	A13	55481904	TATCAATTTTGCTACAGTCTCAG	+	5	0.0764679
CLA-sgRNA1	TGTCACCTTTGCTGCAGGCTNNN	A08	62605716	TGTCATGTTATCTGCAGACTTAG	+	5	0.0761905
CLA-sgRNA1	TGTCACCTTTGCTGCAGGCTNNN	A07	62705850	TGTCACTTTTGGGGCAGTCTAGG	-	4	0.0761905
CLA-sgRNA1	TGTCACCTTTGCTGCAGGCTNNN	A01	87328684	GGTCACCTTGGCTGCTGCATGGG	+	5	0.0751391
CLA-sgRNA1	TGTCACCTTTGCTGCAGGCTNNN	A06	73153390	TGTCACCCTTTCTCTAGGCGTGA	-	5	0.0748891
CLA-sgRNA1	TGTCACCTTTGCTGCAGGCTNNN	D12	9507015	TTTCCCGGTTGCTGAAGGCTCAG	+	5	0.0740488
CLA-sgRNA1	TGTCACCTTTGCTGCAGGCTNNN	D01	9517995	TGCCTCCTTTGTTGCAGGCAGGA	+	4	0.0740488
CLA-sgRNA1	TGTCACCTTTGCTGCAGGCTNNN	D03	30967984	GGTCACCTTGGCTGCTGCATGGG	-	5	0.0736961
CLA-sgRNA1	TGTCACCTTTGCTGCAGGCTNNN	D05	58768956	GGCCACCTTTGCTGCTGCATGGA	+	5	0.0729167
CLA-sgRNA1	TGTCACCTTTGCTGCAGGCTNNN	D04	25118136	TGTCTCTTTTGAAGCAGGATCGA	-	5	0.0725275
CLA-sgRNA1	TGTCACCTTTGCTGCAGGCTNNN	A03	25172480	AGTCATTTTTGCTGCAGAATCAG	-	5	0.0725275
CLA-sgRNA1	TGTCACCTTTGCTGCAGGCTNNN	D13	40894633	TGTCACATTTGGTGAATGTTAAG	+	5	0.0710059
CLA-sgRNA1	TGTCACCTTTGCTGCAGGCTNNN	A05	83881018	TGTCATCTTTTCTTCATGTTTGA	+	5	0.070371
CLA-sgRNA1	TGTCACCTTTGCTGCAGGCTNNN	D08	2631349	TGTTACTTTTGCTGCTGGTCTAG	-	5	0.0703297
CLA-sgRNA1	TGTCACCTTTGCTGCAGGCTNNN	D13	40897746	TGTCACATTTGGTGAATGTTAAG	+	5	0.0692308
CLA-sgRNA1	TGTCACCTTTGCTGCAGGCTNNN	D05	25415125	TGTGACATTTGATGCATCCTTGG	+	5	0.06847
CLA-sgRNA1	TGTCACCTTTGCTGCAGGCTNNN	D01	9536831	TGTTGCCTTTGCTGCATTTTCAG	+	5	0.0680883
CLA-sgRNA1	TGTCACCTTTGCTGCAGGCTNNN	A11	84193745	TGGCAACCTTGTTGAAGGCTTAG	+	5	0.0673637
CLA-sgRNA1	TGTCACCTTTGCTGCAGGCTNNN	A05	40910768	TGTAAAAGTTGCTGCAGACTAGA	-	5	0.0666667
CLA-sgRNA1	TGTCACCTTTGCTGCAGGCTNNN	A05	4104286	TGTCAAGTTAGTTGCAGTCTTAG	-	5	0.0666667
CLA-sgRNA1	TGTCACCTTTGCTGCAGGCTNNN	A05	41425761	TATCAGTTTTGCTACAGTCTCAG	+	5	0.0666667
CLA-sgRNA1	TGTCACCTTTGCTGCAGGCTNNN	D04	41492165	TGTCACCTTCCCGGCAGGCTCAG	+	3	0.0666667
CLA-sgRNA1	TGTCACCTTTGCTGCAGGCTNNN	D03	41541920	TGTCAATTTTGCTGTGCGCTCGA	-	5	0.0666667
CLA-sgRNA1	TGTCACCTTTGCTGCAGGCTNNN	D01	41740857	TGTGACGTTTGCTGCTCGTTGAG	-	5	0.0666667
CLA-sgRNA1	TGTCACCTTTGCTGCAGGCTNNN	A09	41742089	TGTCACGCCTGCTGCAAGTTTGG	+	5	0.0666667
CLA-sgRNA1	TGTCACCTTTGCTGCAGGCTNNN	D13	41837561	TGTCACTCCTGCTGCAGTCATAG	-	5	0.0666667
CLA-sgRNA1	TGTCACCTTTGCTGCAGGCTNNN	A13	4184473	TGTCGGCTTTGGTGCATACTTGG	+	5	0.0666667
CLA-sgRNA1	TGTCACCTTTGCTGCAGGCTNNN	D07	41895038	TGGCAAATTTTCTTCAGGCTTGG	+	5	0.0666667
CLA-sgRNA1	TGTCACCTTTGCTGCAGGCTNNN	D10	42001054	TATAACCGTTGCTGCAGAGTGGA	+	5	0.0666667
CLA-sgRNA1	TGTCACCTTTGCTGCAGGCTNNN	D04	42417344	TGCCGCCTCTGCATCAGGCTAGG	-	5	0.0666667
CLA-sgRNA1	TGTCACCTTTGCTGCAGGCTNNN	D08	42497409	TGTCAGCTTTGCTACAGTATTGG	+	4	0.0666667
CLA-sgRNA1	TGTCACCTTTGCTGCAGGCTNNN	A02	42515138	TGTCATCTTCGGTTCAGGATAGA	+	5	0.0666667
CLA-sgRNA1	TGTCACCTTTGCTGCAGGCTNNN	A09	42659921	TGGCACCTTTGCTGCAATACTGA	+	5	0.0666667
CLA-sgRNA1	TGTCACCTTTGCTGCAGGCTNNN	D01	42862499	TGATACCTCTGCTCCAGACTAGA	-	5	0.0666667
CLA-sgRNA1	TGTCACCTTTGCTGCAGGCTNNN	D02	42916271	AGTGATTATTGCTGCAGGCTTAG	+	5	0.0666667
CLA-sgRNA1	TGTCACCTTTGCTGCAGGCTNNN	D08	4293850	TGTACCTTTTGCAGCAGCCTTGG	-	5	0.0666667
CLA-sgRNA1	TGTCACCTTTGCTGCAGGCTNNN	D07	43020667	TATCGCCTTTGGGGCAGTCTAGG	+	5	0.0666667
CLA-sgRNA1	TGTCACCTTTGCTGCAGGCTNNN	A04	43078714	TGTCACCTTATCTCTAGGCACGG	-	5	0.0666667
CLA-sgRNA1	TGTCACCTTTGCTGCAGGCTNNN	D13	43159808	TGGCAGCTTTGCTGCAATATTGG	-	5	0.0666667
CLA-sgRNA1	TGTCACCTTTGCTGCAGGCTNNN	A09	43237376	TATCACATTTGCTGCAAGTGTAG	+	5	0.0666667
CLA-sgRNA1	TGTCACCTTTGCTGCAGGCTNNN	D11	43280077	TGTTTCATTTACTGTAGGCTTGG	+	5	0.0666667
CLA-sgRNA1	TGTCACCTTTGCTGCAGGCTNNN	A09	43358915	TTTCACGTTAGCTCCAGGTTGGA	+	5	0.0666667
CLA-sgRNA1	TGTCACCTTTGCTGCAGGCTNNN	D05	43363018	TGCTAGCTTTGCTGCAGCGTAGA	+	5	0.0666667
CLA-sgRNA1	TGTCACCTTTGCTGCAGGCTNNN	D08	43481074	TGTCAACTTTTGTGATGGCTCGA	+	5	0.0666667
CLA-sgRNA1	TGTCACCTTTGCTGCAGGCTNNN	D12	43780113	TGGCAACTTTGCTGCAATATTGG	-	5	0.0666667
CLA-sgRNA1	TGTCACCTTTGCTGCAGGCTNNN	D12	43782599	TTTTACCTTTGCTTCAGTATCAG	+	5	0.0666667
CLA-sgRNA1	TGTCACCTTTGCTGCAGGCTNNN	A06	43950582	TATTACCTGTGCAGCATGCTTGG	-	5	0.0666667
CLA-sgRNA1	TGTCACCTTTGCTGCAGGCTNNN	A11	44008439	TGGCAGCTTTGCTGCGGTTTTGG	-	5	0.0666667
CLA-sgRNA1	TGTCACCTTTGCTGCAGGCTNNN	D08	35574321	TGGCAATATTGCTGAAGGCTTGA	-	5	0.0659341
CLA-sgRNA1	TGTCACCTTTGCTGCAGGCTNNN	D11	20575992	TGTGATCTTTGATGCAGGCATAG	+	4	0.0654032
CLA-sgRNA1	TGTCACCTTTGCTGCAGGCTNNN	D08	6891065	TGTCACATTTCCTACAGGTGAAG	+	5	0.0643166
CLA-sgRNA1	TGTCACCTTTGCTGCAGGCTNNN	D04	10348640	GGTCACCTTGGCTGCTGCATGGG	+	5	0.0634921
CLA-sgRNA1	TGTCACCTTTGCTGCAGGCTNNN	A03	10956436	TATGACTTTTGCTGCAGATTCAG	+	5	0.062872
CLA-sgRNA1	TGTCACCTTTGCTGCAGGCTNNN	D01	59951262	TGCTTCATTTGCTGCAGGCTAAG	-	4	0.0628019
CLA-sgRNA1	TGTCACCTTTGCTGCAGGCTNNN	A10	2634296	TGCCACCTTTGATGGAGCCTAGA	+	4	0.0614293
CLA-sgRNA1	TGTCACCTTTGCTGCAGGCTNNN	D02	61064139	TATCAGCTTTACTACAGTCTTAG	+	5	0.0613811
CLA-sgRNA1	TGTCACCTTTGCTGCAGGCTNNN	A06	9126859	TGGCACACTTGATTCAGGCTGAG	-	5	0.0609169
CLA-sgRNA1	TGTCACCTTTGCTGCAGGCTNNN	A03	66402661	TATCAATTTTGCTACAGTCTCAG	-	5	0.059645
CLA-sgRNA1	TGTCACCTTTGCTGCAGGCTNNN	A08	1972900	TGTTACTTTTGCTGCTGGTTTAG	-	4	0.0591104
CLA-sgRNA1	TGTCACCTTTGCTGCAGGCTNNN	A10	1217082	TATCATCTCTGTTGCAGGTTGGG	+	5	0.0580357
CLA-sgRNA1	TGTCACCTTTGCTGCAGGCTNNN	A05	24727957	TGTCATCTTCGCTGTAGTGTTGG	-	5	0.0575855
CLA-sgRNA1	TGTCACCTTTGCTGCAGGCTNNN	A01	21698652	TTTCATCCTTGGTACAGGCTGAG	+	5	0.0565989
CLA-sgRNA1	TGTCACCTTTGCTGCAGGCTNNN	D08	12186564	TATCGCCTTTGTGGCAGCCTAGG	-	5	0.0565657
CLA-sgRNA1	TGTCACCTTTGCTGCAGGCTNNN	D10	25496826	TGGCAGCTTTGCTGCGAGATTGG	-	5	0.0565149
CLA-sgRNA1	TGTCACCTTTGCTGCAGGCTNNN	A03	95956848	TGTCACCTTTTCTTCAGGAAGAG	+	4	0.056482
CLA-sgRNA1	TGTCACCTTTGCTGCAGGCTNNN	A02	9521172	TATCAGTTTTGCTACAGTCTGAG	+	5	0.0556818
CLA-sgRNA1	TGTCACCTTTGCTGCAGGCTNNN	A02	11179718	TGTCAGGTCTTGTGCAGGCTTGA	+	5	0.0548697
CLA-sgRNA1	TGTCACCTTTGCTGCAGGCTNNN	D09	22335042	TGGCAGCTTTGCTGCAATATTGG	+	5	0.0548433
CLA-sgRNA1	TGTCACCTTTGCTGCAGGCTNNN	D06	22439893	TGTTAGCTTTACTGGTGGCTCAG	+	5	0.0548433
CLA-sgRNA1	TGTCACCTTTGCTGCAGGCTNNN	A12	80728626	TATCACCATTATTGCACGCTCGG	-	5	0.0540997
CLA-sgRNA1	TGTCACCTTTGCTGCAGGCTNNN	A03	37592756	TGTCACATTTGCTACATTATCAG	+	5	0.0535714
CLA-sgRNA1	TGTCACCTTTGCTGCAGGCTNNN	A07	62541191	TCTTACTTTTGTTGCAGACTCGA	+	5	0.0535714
CLA-sgRNA1	TGTCACCTTTGCTGCAGGCTNNN	A03	19335021	TGTTACCTTGGTTGGAGGCTTNN	-	4	0.0527815
CLA-sgRNA1	TGTCACCTTTGCTGCAGGCTNNN	A03	26081812	CGCCACTTTTGGTGCAGCCTTAG	+	5	0.0527344
CLA-sgRNA1	TGTCACCTTTGCTGCAGGCTNNN	A12	61885918	TATCACCTTTGGGGCGGTCTTGA	+	5	0.052662
CLA-sgRNA1	TGTCACCTTTGCTGCAGGCTNNN	A12	61911148	TGTCTCCTTTGTTGCCAGCCAGG	-	5	0.052662
CLA-sgRNA1	TGTCACCTTTGCTGCAGGCTNNN	A08	81996537	TGTCACGTTTGCTCGCGGCTCGA	-	4	0.0526279
CLA-sgRNA1	TGTCACCTTTGCTGCAGGCTNNN	A04	35607280	TGGCAGCTTTGCTGCATTATTGA	-	5	0.052585
CLA-sgRNA1	TGTCACCTTTGCTGCAGGCTNNN	D05	47638382	AGTGATTATTGCTGCAGGCTTAG	-	5	0.0524949
CLA-sgRNA1	TGTCACCTTTGCTGCAGGCTNNN	A13	4764294	TGTGACCTCTGTTCAAGGCTGAG	+	5	0.0524949
CLA-sgRNA1	TGTCACCTTTGCTGCAGGCTNNN	D11	48684675	TGGCAGCTTTGCTGCAATATTGG	+	5	0.0519077
CLA-sgRNA1	TGTCACCTTTGCTGCAGGCTNNN	D06	47985150	TGTCACCGTTCCTGATGGCAAAG	-	5	0.0518519
CLA-sgRNA1	TGTCACCTTTGCTGCAGGCTNNN	D10	45874736	TGTTACTTTTTCTGCAGGCAAGA	+	4	0.0517452
CLA-sgRNA1	TGTCACCTTTGCTGCAGGCTNNN	D10	45384993	TGGCAGCTTTGCTGCAATATTGG	-	5	0.0514867
CLA-sgRNA1	TGTCACCTTTGCTGCAGGCTNNN	D13	45521526	TGTAACGCTTGCTGCAAGTTTGG	+	5	0.0514867
CLA-sgRNA1	TGTCACCTTTGCTGCAGGCTNNN	A02	6695617	TGCCTCCTTTGCTTCAGGAATAG	-	5	0.051358
CLA-sgRNA1	TGTCACCTTTGCTGCAGGCTNNN	A06	10366001	TGTCACCGTTGCAGCAAGAATAG	-	5	0.0512821
CLA-sgRNA1	TGTCACCTTTGCTGCAGGCTNNN	A08	94368504	TGTAAGCTATGCTGCTGGGTTGA	+	5	0.0510662
CLA-sgRNA1	TGTCACCTTTGCTGCAGGCTNNN	A11	10154023	GGTCACCTTGGCTGCTGCATGGG	+	5	0.0507185
CLA-sgRNA1	TGTCACCTTTGCTGCAGGCTNNN	A03	21377128	TGGCACCGTTGCTGGGGACTAAG	+	5	0.0490524
CLA-sgRNA1	TGTCACCTTTGCTGCAGGCTNNN	D01	48721018	TGGCAGCTTTGCTGCAATATTGG	+	5	0.0489796
CLA-sgRNA1	TGTCACCTTTGCTGCAGGCTNNN	D07	7605143	TGTCGCTTATGTTGCATGCTGGA	-	5	0.0483631
CLA-sgRNA1	TGTCACCTTTGCTGCAGGCTNNN	D09	45772030	TGTCAACCTTGGTGGAGGTTAGG	-	5	0.0478356
CLA-sgRNA1	TGTCACCTTTGCTGCAGGCTNNN	A09	45831371	TGTAACTTATGATGCAGTCTTGA	-	5	0.0478356
CLA-sgRNA1	TGTCACCTTTGCTGCAGGCTNNN	D01	20653119	TGACAACTTTTGTGCAGGGTGGA	+	5	0.0477154
CLA-sgRNA1	TGTCACCTTTGCTGCAGGCTNNN	D13	47907045	TCTCACGTTTGATCCCGGCTTGA	-	5	0.0471661
CLA-sgRNA1	TGTCACCTTTGCTGCAGGCTNNN	D11	24354144	GGTCAATGTTGATGCAGGCTTGA	-	5	0.0470903
CLA-sgRNA1	TGTCACCTTTGCTGCAGGCTNNN	D02	245373	TGTCAAGTTTGATGGAGGATGGA	+	5	0.0470903
CLA-sgRNA1	TGTCACCTTTGCTGCAGGCTNNN	A12	48103624	TGGCACTTTTCCTTCAGGCTGAG	-	4	0.0467169
CLA-sgRNA1	TGTCACCTTTGCTGCAGGCTNNN	D10	22453218	TTGCACCTTTGCTGCAAGAAAAG	+	5	0.046274
CLA-sgRNA1	TGTCACCTTTGCTGCAGGCTNNN	A08	29579226	TGGCAGCTTTGCTGCAATATTGG	-	5	0.0457875
CLA-sgRNA1	TGTCACCTTTGCTGCAGGCTNNN	D04	3318887	TGCCACTTTTGCAACATGCTTGA	-	5	0.0457143
CLA-sgRNA1	TGTCACCTTTGCTGCAGGCTNNN	D12	3327935	AGTCACCTTTGATGGAGGCATGA	-	4	0.0457143
CLA-sgRNA1	TGTCACCTTTGCTGCAGGCTNNN	A12	22502552	TGTAAACTTTGGTGAAGTCTTGG	-	5	0.0445602
CLA-sgRNA1	TGTCACCTTTGCTGCAGGCTNNN	D04	22524910	TCTCACCTGTGCTCCAAACTCAG	+	5	0.0445602
CLA-sgRNA1	TGTCACCTTTGCTGCAGGCTNNN	A11	22626966	TGTGACTATTGCGGCAGGCTTGG	-	4	0.0445602
CLA-sgRNA1	TGTCACCTTTGCTGCAGGCTNNN	A05	22724491	TGCCACCTGTGCACCAGGCATGA	-	5	0.0445602
CLA-sgRNA1	TGTCACCTTTGCTGCAGGCTNNN	A04	22819205	TGGCACTTCTCCTTCAGGCTGAG	+	5	0.0445602
CLA-sgRNA1	TGTCACCTTTGCTGCAGGCTNNN	D10	22951012	TGGCACCTTTGGTGCTGCCTTAG	+	4	0.0445602
CLA-sgRNA1	TGTCACCTTTGCTGCAGGCTNNN	A06	23133180	TATCAGCTCTACTGCAAGCTCAG	-	5	0.0445602
CLA-sgRNA1	TGTCACCTTTGCTGCAGGCTNNN	D05	23157673	TCTAACCTTTTCTTCAGTCTTAG	-	5	0.0445602
CLA-sgRNA1	TGTCACCTTTGCTGCAGGCTNNN	D09	23162500	TATCACCTTTGGGGTAGTCTTGG	-	5	0.0445602
CLA-sgRNA1	TGTCACCTTTGCTGCAGGCTNNN	A13	23331392	AGTCACCATTGATGCAGGGTAGA	+	4	0.0445602
CLA-sgRNA1	TGTCACCTTTGCTGCAGGCTNNN	D06	2335465	AGTTTCAGTTGCTGCAGGCTTGG	-	5	0.0445602
CLA-sgRNA1	TGTCACCTTTGCTGCAGGCTNNN	D02	23365848	TTTCACCTGTCAGGCAGGCTCGA	+	5	0.0445602
CLA-sgRNA1	TGTCACCTTTGCTGCAGGCTNNN	A05	23460984	TTTCCCCTTTGCTTCCGCCTTGA	-	5	0.0445602
CLA-sgRNA1	TGTCACCTTTGCTGCAGGCTNNN	D05	23474278	TTTCACCTTTGCACCAGGTTTGA	-	4	0.0445602
CLA-sgRNA1	TGTCACCTTTGCTGCAGGCTNNN	A03	72206460	TTTCTTCTTTGCTGCCGGCTTAG	-	4	0.0443787
CLA-sgRNA1	TGTCACCTTTGCTGCAGGCTNNN	A11	86397324	TGTCATCCTTGCCACATGCTTGA	+	5	0.0439701
CLA-sgRNA1	TGTCACCTTTGCTGCAGGCTNNN	A12	86717470	TGGTCCTTTTGATGCAGGCTGAG	-	5	0.0439701
CLA-sgRNA1	TGTCACCTTTGCTGCAGGCTNNN	A03	47594166	ACACACCTGTGCTGCAGGCCAGG	+	5	0.0434419
CLA-sgRNA1	TGTCACCTTTGCTGCAGGCTNNN	A11	77375842	TAGCAACTTTGCTGCAGTGTTGA	-	5	0.0430178
CLA-sgRNA1	TGTCACCTTTGCTGCAGGCTNNN	A06	99436711	TGTCAACTTTGCTGGATTATGAG	+	5	0.0427209
CLA-sgRNA1	TGTCACCTTTGCTGCAGGCTNNN	D08	7880477	TGACACCTTTGATCCAGTATCGA	+	5	0.0415536
CLA-sgRNA1	TGTCACCTTTGCTGCAGGCTNNN	D11	29743786	TATCACCTTTGAGGCGGTCTAGA	-	5	0.0412088
CLA-sgRNA1	TGTCACCTTTGCTGCAGGCTNNN	D04	27571683	TGGCAGCTTTGCTGCAATATTGG	-	5	0.0412088
CLA-sgRNA1	TGTCACCTTTGCTGCAGGCTNNN	A10	24574297	TATAACCGTTGCTGCAGAGTGGA	-	5	0.0407512
CLA-sgRNA1	TGTCACCTTTGCTGCAGGCTNNN	A06	14314227	TGGCACCGTTGCTGGGGACTAAG	+	5	0.0401979
CLA-sgRNA1	TGTCACCTTTGCTGCAGGCTNNN	A05	68265271	TCTCAGCATTGCTGCAAGATTGA	-	5	0.0389076
CLA-sgRNA1	TGTCACCTTTGCTGCAGGCTNNN	D09	27174576	TATCATCTTTTGTGCCGGCTTAG	-	5	0.0386332
CLA-sgRNA1	TGTCACCTTTGCTGCAGGCTNNN	D09	2746648	GGTCACCTTGGCTGCTGCATGGG	-	5	0.0384615
CLA-sgRNA1	TGTCACCTTTGCTGCAGGCTNNN	A13	66608092	TTTAACATTTGCTTCAGGCGAAG	+	5	0.038406
CLA-sgRNA1	TGTCACCTTTGCTGCAGGCTNNN	A12	6697933	TGACACCTCTGCTCCAGACCAGA	-	5	0.0373483
CLA-sgRNA1	TGTCACCTTTGCTGCAGGCTNNN	A04	25051787	TCGCAGCTTTGCTGCAATCTCGG	-	5	0.0371936
CLA-sgRNA1	TGTCACCTTTGCTGCAGGCTNNN	D02	29359966	TGGCAGCTTTGCTGCGGTATTGG	-	5	0.0365497
CLA-sgRNA1	TGTCACCTTTGCTGCAGGCTNNN	D03	11590712	TGGCAGCTTTGCTGCAATATTGG	-	5	0.0360577
CLA-sgRNA1	TGTCACCTTTGCTGCAGGCTNNN	D07	25933521	TTTCACCTTTCCTGCTGGCGTGG	-	4	0.0358443
CLA-sgRNA1	TGTCACCTTTGCTGCAGGCTNNN	D04	25958641	TATCACCTTTGATGGAAGATTAG	-	5	0.0358443
CLA-sgRNA1	TGTCACCTTTGCTGCAGGCTNNN	D09	37415274	TGCCACCATGGCTGCTAGCTTGG	+	5	0.0357143
CLA-sgRNA1	TGTCACCTTTGCTGCAGGCTNNN	A11	37490754	TGTGAGCTTTGTTTCAAGCTTAG	+	5	0.0357143
CLA-sgRNA1	TGTCACCTTTGCTGCAGGCTNNN	D09	30406381	TGTCAACTTTGTGGCCGGATTGG	-	5	0.0352734
CLA-sgRNA1	TGTCACCTTTGCTGCAGGCTNNN	A01	50769484	TGTCATCTTTGATTAAGGCATGG	+	5	0.0348584
CLA-sgRNA1	TGTCACCTTTGCTGCAGGCTNNN	D01	39592743	TGTCACCTTTGACTCACACTGAG	+	5	0.0347222
CLA-sgRNA1	TGTCACCTTTGCTGCAGGCTNNN	A10	30611775	TGGCAGCTTTGCTGCAATATTGG	+	5	0.033939
CLA-sgRNA1	TGTCACCTTTGCTGCAGGCTNNN	D13	12037011	TGGCAGCTTTGCTGCATTATTGG	+	5	0.0336134
CLA-sgRNA1	TGTCACCTTTGCTGCAGGCTNNN	A08	94081672	TGGCACACTTGATTCAGGCTGAG	-	5	0.0335122
CLA-sgRNA1	TGTCACCTTTGCTGCAGGCTNNN	D13	37967138	TGTAACCTCTGTTGCAGCATCAG	+	5	0.0331633
CLA-sgRNA1	TGTCACCTTTGCTGCAGGCTNNN	D10	62108508	GGTCACCTTGGCTGCTGCATGGG	-	5	0.0326451
CLA-sgRNA1	TGTCACCTTTGCTGCAGGCTNNN	A03	62151345	TGTCCACTTTGCTGAATGCAAGG	+	5	0.0326451
CLA-sgRNA1	TGTCACCTTTGCTGCAGGCTNNN	A06	96089823	TGGCACCTTTTCAGCAAGCATGA	-	5	0.032634
CLA-sgRNA1	TGTCACCTTTGCTGCAGGCTNNN	A11	36624143	GGTAATCTTTGCTGAAGACTTGG	+	5	0.0326048
CLA-sgRNA1	TGTCACCTTTGCTGCAGGCTNNN	D05	53832341	GGTCACCTTGGCTGCTGCATGGG	-	5	0.0319088
CLA-sgRNA1	TGTCACCTTTGCTGCAGGCTNNN	A08	72759911	TTTCACCTTTTCTTCAGTCACGG	-	5	0.0318878
CLA-sgRNA1	TGTCACCTTTGCTGCAGGCTNNN	D04	34881333	TGTCAAGTTTGCTGAGGGATGGA	-	5	0.03125
CLA-sgRNA1	TGTCACCTTTGCTGCAGGCTNNN	D01	26270677	ATTCACCTTTACTGTAGACTGGA	+	5	0.0307692
CLA-sgRNA1	TGTCACCTTTGCTGCAGGCTNNN	A11	11734343	TGCCAATGTTACTGCAGGCTTGA	-	5	0.030727
CLA-sgRNA1	TGTCACCTTTGCTGCAGGCTNNN	A11	14256504	TGCAACCCTTGCTGATGGCTTGA	+	5	0.0307248
CLA-sgRNA1	TGTCACCTTTGCTGCAGGCTNNN	D05	26483944	TGAAACCATTGCTGCTGGCCAAG	+	5	0.0307237
CLA-sgRNA1	TGTCACCTTTGCTGCAGGCTNNN	D02	65478404	TGTCACCTTTTCTTCAGGAAGAG	-	4	0.0304322
CLA-sgRNA1	TGTCACCTTTGCTGCAGGCTNNN	A01	45335397	TGCCACCTTATCTGCATGCTTAG	+	4	0.0300926
CLA-sgRNA1	TGTCACCTTTGCTGCAGGCTNNN	D07	53569211	AGTTACGTTTGCCTCAGGCTCAG	-	5	0.0297619
CLA-sgRNA1	TGTCACCTTTGCTGCAGGCTNNN	D10	54164184	TGTTACCTATGCCAAAGGCTTGA	+	5	0.0296154
CLA-sgRNA1	TGTCACCTTTGCTGCAGGCTNNN	A03	54335407	TGTCATCTATGCTTGAGGATTGA	-	5	0.0296154
CLA-sgRNA1	TGTCACCTTTGCTGCAGGCTNNN	A08	85135126	TTTCAACTTTGTTGCGTGCTCAG	+	5	0.0293303
CLA-sgRNA1	TGTCACCTTTGCTGCAGGCTNNN	A04	56634972	TGTCACCTTTGAGGAACGCAAGG	+	5	0.0290886
CLA-sgRNA1	TGTCACCTTTGCTGCAGGCTNNN	A05	87289666	TGACACCTATGCTGGAGTCTGAG	-	4	0.0287081
CLA-sgRNA1	TGTCACCTTTGCTGCAGGCTNNN	D07	14016183	TGGCAGCTTTGCTGCAATATTGG	-	5	0.0286596
CLA-sgRNA1	TGTCACCTTTGCTGCAGGCTNNN	A12	19626559	TGTTAATTTTACTGAAGGCTTGA	+	5	0.0285973
CLA-sgRNA1	TGTCACCTTTGCTGCAGGCTNNN	D12	24875622	TGTTTCCTTTGGTGCATGGTGAG	-	5	0.0284763
CLA-sgRNA1	TGTCACCTTTGCTGCAGGCTNNN	D10	2499975	TGCCACCTTTGATGGAGCCTAGA	+	4	0.0284763
CLA-sgRNA1	TGTCACCTTTGCTGCAGGCTNNN	A03	8369263	TGGCAGCTTTGCTGCAATATTGG	+	5	0.0284211
CLA-sgRNA1	TGTCACCTTTGCTGCAGGCTNNN	A08	83711835	TGTTACCTTATGTGCAGGTTAGG	-	5	0.0284211
CLA-sgRNA1	TGTCACCTTTGCTGCAGGCTNNN	D11	54980185	TGGCAGCTTTGCTGCAATATTAG	+	5	0.0280864
CLA-sgRNA1	TGTCACCTTTGCTGCAGGCTNNN	D11	27010322	TGGCAACTTTGCTGCAATATTGG	-	5	0.0279503
CLA-sgRNA1	TGTCACCTTTGCTGCAGGCTNNN	A08	29609107	TGGCAGCTTTGCTGCAATATTGG	-	5	0.0278455
CLA-sgRNA1	TGTCACCTTTGCTGCAGGCTNNN	A06	100281829	GGTCACCTTGGCTGCTGCATGGG	-	5	0.0278293
CLA-sgRNA1	TGTCACCTTTGCTGCAGGCTNNN	A09	67511567	GGTCACCTTGGCTGCTGCATGGG	-	5	0.0276923
CLA-sgRNA1	TGTCACCTTTGCTGCAGGCTNNN	A01	10373076	TCCCACATTTGGAGCAGGCTGGG	+	5	0.0275132
CLA-sgRNA1	TGTCACCTTTGCTGCAGGCTNNN	A12	10489633	TGTTACCATTGTTGAATGCTGGA	-	5	0.0275132
CLA-sgRNA1	TGTCACCTTTGCTGCAGGCTNNN	D05	44680085	TATCACTTTTACTACAGTCTCAG	-	5	0.0274725
CLA-sgRNA1	TGTCACCTTTGCTGCAGGCTNNN	D05	8599152	TGTCAATTTTGTTGTAGTCTAGA	+	5	0.0264463
CLA-sgRNA1	TGTCACCTTTGCTGCAGGCTNNN	D01	54573033	TATCACCTTTGTGGCGGCCTAGG	-	5	0.0262985
CLA-sgRNA1	TGTCACCTTTGCTGCAGGCTNNN	D01	16064818	TTTCATCTTTGGTGCAGGCTGAG	+	3	0.0262509
CLA-sgRNA1	TGTCACCTTTGCTGCAGGCTNNN	D02	2186156	TGACACCTTTGCCGCAAGCTTGA	-	3	0.0259979
CLA-sgRNA1	TGTCACCTTTGCTGCAGGCTNNN	A11	21910580	TATCAATTTTGCTACAGTCTCAG	-	5	0.0259979
CLA-sgRNA1	TGTCACCTTTGCTGCAGGCTNNN	D12	21983993	TGTTGCCTTTGCCGCAGGAACAG	-	5	0.0259979
CLA-sgRNA1	TGTCACCTTTGCTGCAGGCTNNN	A07	65058938	TCTCAGCTTAGCTACAGTCTCAG	-	5	0.0258565
CLA-sgRNA1	TGTCACCTTTGCTGCAGGCTNNN	D07	3980013	TCCCACCTTTGATGGAGACTTGG	+	5	0.025641
CLA-sgRNA1	TGTCACCTTTGCTGCAGGCTNNN	A05	69648735	TGTCCCCTTGGCTGAATACTTGG	-	5	0.0254545
CLA-sgRNA1	TGTCACCTTTGCTGCAGGCTNNN	A08	6956561	TGTCACATTTCCTACAGGTGAAG	+	5	0.025259
CLA-sgRNA1	TGTCACCTTTGCTGCAGGCTNNN	D08	1879542	GGTCACCTTGGCTGCTGCATGGG	-	5	0.0251923
CLA-sgRNA1	TGTCACCTTTGCTGCAGGCTNNN	D01	46404155	TATCACTTTTACTACAGTCTTAG	+	5	0.0247332
CLA-sgRNA1	TGTCACCTTTGCTGCAGGCTNNN	D05	33344584	TATCAATTTTGCTACAGTCTCGA	+	5	0.0247253
CLA-sgRNA1	TGTCACCTTTGCTGCAGGCTNNN	A06	2984546	TGAAACCTGTGGTGGAGGCTAAG	-	5	0.0246914
CLA-sgRNA1	TGTCACCTTTGCTGCAGGCTNNN	A03	91319557	TGGCACACTTGATTCAGGCTGAG	+	5	0.0244755
CLA-sgRNA1	TGTCACCTTTGCTGCAGGCTNNN	D07	12666815	TGCCTACTATGGTGCAGGCTAAG	+	5	0.0243667
CLA-sgRNA1	TGTCACCTTTGCTGCAGGCTNNN	D03	36882317	TGTTGCCATTGCTGAATGCTAGA	+	5	0.0242424
CLA-sgRNA1	TGTCACCTTTGCTGCAGGCTNNN	D13	36910387	TGCCACCATTTCTACATGCTTGG	-	5	0.0242424
CLA-sgRNA1	TGTCACCTTTGCTGCAGGCTNNN	A11	79141848	TGTCACGTTTGATGGAGGATGGA	+	4	0.024
CLA-sgRNA1	TGTCACCTTTGCTGCAGGCTNNN	D04	25117907	TATTACCTCTGTTTCAGGCTTAG	-	5	0.0232613
CLA-sgRNA1	TGTCACCTTTGCTGCAGGCTNNN	A02	83140282	TGACACGTTTGTTGAAGACTGGG	+	5	0.0232143
CLA-sgRNA1	TGTCACCTTTGCTGCAGGCTNNN	A09	3631	TGTCACTTTTATTCCAGGCAGGG	-	5	0.0228571
CLA-sgRNA1	TGTCACCTTTGCTGCAGGCTNNN	D07	36504510	TGTCACATTTTGTGCAGGAGAGG	+	5	0.0228571
CLA-sgRNA1	TGTCACCTTTGCTGCAGGCTNNN	A11	18777898	TGTCATCTTTAGTTCAGGATAGA	+	5	0.0225157
CLA-sgRNA1	TGTCACCTTTGCTGCAGGCTNNN	A12	66473243	TGGCAGATCTGCTGCAGTCTTGA	-	5	0.0224749
CLA-sgRNA1	TGTCACCTTTGCTGCAGGCTNNN	A11	19923326	TGTCACCTTTGTTTCTGTCAAGG	-	5	0.0221664
CLA-sgRNA1	TGTCACCTTTGCTGCAGGCTNNN	D01	45931109	TTTCCCCTTTCCTCCAGGCACAG	+	5	0.0221461
CLA-sgRNA1	TGTCACCTTTGCTGCAGGCTNNN	A03	6400343	TGACACCTTTACGGCATTCTAAG	+	5	0.0221088
CLA-sgRNA1	TGTCACCTTTGCTGCAGGCTNNN	D12	25744652	TTTCACCTTTTCTTCAGTCTCAG	+	4	0.0215924
CLA-sgRNA1	TGTCACCTTTGCTGCAGGCTNNN	D10	55397532	TGGCACCTTTGGTGCCGCCAAAG	-	5	0.0213675
CLA-sgRNA1	TGTCACCTTTGCTGCAGGCTNNN	A02	55408002	GGTCACCTTTTCTCCAAGCATGG	-	5	0.0213675
CLA-sgRNA1	TGTCACCTTTGCTGCAGGCTNNN	D04	11175971	TGTGACCTTTAAAGCGGGCTAGA	+	5	0.0213675
CLA-sgRNA1	TGTCACCTTTGCTGCAGGCTNNN	A02	76456183	TGAAACCATTTCTGCAAGCTAGA	+	5	0.0212245
CLA-sgRNA1	TGTCACCTTTGCTGCAGGCTNNN	A01	46962984	AGTCAATTTTGCTGCAGTGTTAG	-	5	0.0210099
CLA-sgRNA1	TGTCACCTTTGCTGCAGGCTNNN	A01	85438207	GGTCACCTTGGCTGCTGCATGGG	+	5	0.0207261
CLA-sgRNA1	TGTCACCTTTGCTGCAGGCTNNN	A01	85441913	GGTCACCTTGGCTGCTGCATGGG	+	5	0.0207261
CLA-sgRNA1	TGTCACCTTTGCTGCAGGCTNNN	D10	45350558	TGTCACCTTTGCTGCAGGCTTGG	+	0	0.0206767
CLA-sgRNA1	TGTCACCTTTGCTGCAGGCTNNN	A03	12421095	TCTCTCCTTTTCTGCCGTCTCGG	-	5	0.0205481
CLA-sgRNA1	TGTCACCTTTGCTGCAGGCTNNN	D13	12532841	TGTCACCTCTGCTTCAGTTCGGG	+	5	0.0205481
CLA-sgRNA1	TGTCACCTTTGCTGCAGGCTNNN	D12	20934447	TGTCACATTGGCAGCAAGCAAGG	+	5	0.0202139
CLA-sgRNA1	TGTCACCTTTGCTGCAGGCTNNN	A08	544227	TTTAACCATAGCTGCAGGTTCAG	+	5	0.0200487
CLA-sgRNA1	TGTCACCTTTGCTGCAGGCTNNN	A03	6703574	TTTCTCCTTTGATGCATGGTAAG	+	5	0.02
CLA-sgRNA1	TGTCACCTTTGCTGCAGGCTNNN	D04	48879600	TCTCACCTTTGCAGAGAGCTAAG	-	5	0.0195384
CLA-sgRNA1	TGTCACCTTTGCTGCAGGCTNNN	A05	77712275	TCTAACCTTTTCTTCAGTCTCAG	+	5	0.0194211
CLA-sgRNA1	TGTCACCTTTGCTGCAGGCTNNN	D11	7790561	TGTTGCGTTTGTTGCAGGTTTGG	-	5	0.0194211
CLA-sgRNA1	TGTCACCTTTGCTGCAGGCTNNN	A06	44315293	AGTCACCATTGATGAATGCTAGA	+	5	0.0192308
CLA-sgRNA1	TGTCACCTTTGCTGCAGGCTNNN	D03	13148336	TGTGACATTTGCTAAAGTCTGAG	+	5	0.0191872
CLA-sgRNA1	TGTCACCTTTGCTGCAGGCTNNN	A03	96602081	GCTGAGCTTTTCTGCAGGCTTGA	-	5	0.0190909
CLA-sgRNA1	TGTCACCTTTGCTGCAGGCTNNN	A06	2572074	AGTTTCAGTTGCTGCAGGCTTGG	-	5	0.018989
CLA-sgRNA1	TGTCACCTTTGCTGCAGGCTNNN	D08	2572835	TGTTACCTTTGCTGCTGGTCTAG	-	4	0.018989
CLA-sgRNA1	TGTCACCTTTGCTGCAGGCTNNN	D08	860077	TTTAACCATAGCTGCAGGTTCAG	+	5	0.0185606
CLA-sgRNA1	TGTCACCTTTGCTGCAGGCTNNN	D13	38371847	TGGCAGCTTTGCTGCAATATTGG	+	5	0.0185185
CLA-sgRNA1	TGTCACCTTTGCTGCAGGCTNNN	D10	38395106	CGTCATTTTTTGTGCAGGCTTAG	-	5	0.0185185
CLA-sgRNA1	TGTCACCTTTGCTGCAGGCTNNN	A01	38456708	TGGCACCGTTGCTGGGGACTAAG	+	5	0.0185185
CLA-sgRNA1	TGTCACCTTTGCTGCAGGCTNNN	A12	11163836	TTTCAGCTTTACTGCTGGTTTGG	+	5	0.0185185
CLA-sgRNA1	TGTCACCTTTGCTGCAGGCTNNN	A03	11432474	TGTTACCATTGTTACATGCTTGA	-	5	0.0180288
CLA-sgRNA1	TGTCACCTTTGCTGCAGGCTNNN	D06	44198739	TGACATGTTTGCTGCAGACCAAG	-	5	0.0178571
CLA-sgRNA1	TGTCACCTTTGCTGCAGGCTNNN	D01	44249459	TTTCAGTTTTGCTACAGTCTCAG	+	5	0.0178571
CLA-sgRNA1	TGTCACCTTTGCTGCAGGCTNNN	A10	855209	TGTCACCTTTTCTGCTGGTGGGG	+	4	0.0178004
CLA-sgRNA1	TGTCACCTTTGCTGCAGGCTNNN	D06	60016588	TGTCAACTTTGCTGGATTATGAG	+	5	0.0177515
CLA-sgRNA1	TGTCACCTTTGCTGCAGGCTNNN	D02	60366582	TGTCAACTATGTGGCAGGATTGG	-	5	0.0174501
CLA-sgRNA1	TGTCACCTTTGCTGCAGGCTNNN	D11	64394613	TGTCAACTTTGTTGTTGGTTTGA	+	5	0.0172869
CLA-sgRNA1	TGTCACCTTTGCTGCAGGCTNNN	A07	41095697	TGTTAACTTAGCTGGAGTCTGGG	-	5	0.017284
CLA-sgRNA1	TGTCACCTTTGCTGCAGGCTNNN	D13	41209920	TGTCACCTTTGAAGGGGGCATGA	-	5	0.017284
CLA-sgRNA1	TGTCACCTTTGCTGCAGGCTNNN	A11	41263589	TTTCACCTTTGCTTTTGGATAGA	+	5	0.017284
CLA-sgRNA1	TGTCACCTTTGCTGCAGGCTNNN	A05	41425493	TGTCACCTTCGATTGAGACTGGG	-	5	0.017284
CLA-sgRNA1	TGTCACCTTTGCTGCAGGCTNNN	A09	26676946	TGTCACTTTTGTTCCAAGTTAGA	-	5	0.0171846
CLA-sgRNA1	TGTCACCTTTGCTGCAGGCTNNN	D04	3213876	TGACACCTATGCTGGAGTCTGAG	-	4	0.0169312
CLA-sgRNA1	TGTCACCTTTGCTGCAGGCTNNN	D10	62100540	GGCCACCTTTGCTGCTGCATGGG	+	5	0.0169271
CLA-sgRNA1	TGTCACCTTTGCTGCAGGCTNNN	A03	67601927	TGTTACAGTTGCTACAGGCTTGG	+	4	0.016835
CLA-sgRNA1	TGTCACCTTTGCTGCAGGCTNNN	A03	67659006	AGTCACCTTTAATGCATGTTTAG	-	5	0.016835
CLA-sgRNA1	TGTCACCTTTGCTGCAGGCTNNN	A03	87980367	CGTGAGTTTTGCTGCAGGCGGGG	+	5	0.0167561
CLA-sgRNA1	TGTCACCTTTGCTGCAGGCTNNN	D10	51729835	TGACAGTTTTGCAGAAGGCTTAG	-	5	0.0167084
CLA-sgRNA1	TGTCACCTTTGCTGCAGGCTNNN	A10	54505548	AGTCATGTTTGCTGCAGAATCAG	+	5	0.0165248
CLA-sgRNA1	TGTCACCTTTGCTGCAGGCTNNN	D12	32638630	TGGCACCATTGCTGCGGGTCAGA	+	5	0.0164665
CLA-sgRNA1	TGTCACCTTTGCTGCAGGCTNNN	A12	13669760	TGTCCCCTTAGCTAAAGGTTGAG	+	5	0.0163769
CLA-sgRNA1	TGTCACCTTTGCTGCAGGCTNNN	A01	97619022	CTTCACCTTTGCTATAGGGTTGG	-	5	0.0163304
CLA-sgRNA1	TGTCACCTTTGCTGCAGGCTNNN	A10	97896250	GGTCACCTTGGCTGCTGCATGGG	-	5	0.0163304
CLA-sgRNA1	TGTCACCTTTGCTGCAGGCTNNN	A12	10672324	TGTCTCCTTTTCTGGATCCTAGA	+	5	0.0163002
CLA-sgRNA1	TGTCACCTTTGCTGCAGGCTNNN	D06	10801303	TTACACTATTGCTGAAGGCTTGA	-	5	0.0163002
CLA-sgRNA1	TGTCACCTTTGCTGCAGGCTNNN	D10	10906708	TGTCAATTTTGGTCCATGCTTAG	-	5	0.0163002
CLA-sgRNA1	TGTCACCTTTGCTGCAGGCTNNN	D10	3060186	TGACACCTTTGGTCCATGGTGGG	-	5	0.01628
CLA-sgRNA1	TGTCACCTTTGCTGCAGGCTNNN	A08	35665201	TGACACCTTTGCGGCACTCTGAG	+	4	0.0158948
CLA-sgRNA1	TGTCACCTTTGCTGCAGGCTNNN	A10	5484851	TGTTAACTTTGTTGCACGGTAGA	-	5	0.0157791
CLA-sgRNA1	TGTCACCTTTGCTGCAGGCTNNN	D13	3568202	AGTCATCTTTGCTGCATTCAAGA	-	5	0.0154836
CLA-sgRNA1	TGTCACCTTTGCTGCAGGCTNNN	A08	35750262	TGTCACCTCTGACGTAGCCTTGG	-	5	0.0154836
CLA-sgRNA1	TGTCACCTTTGCTGCAGGCTNNN	D12	55584207	TTTCATCTTAGACGCAGGCTCAG	+	5	0.0154589
CLA-sgRNA1	TGTCACCTTTGCTGCAGGCTNNN	D11	5574134	TGTGATATTTGCTGAAGGTTGAG	+	5	0.0154589
CLA-sgRNA1	TGTCACCTTTGCTGCAGGCTNNN	A03	3114725	TGTCATCCTTGCTGGAGCTTTAG	-	5	0.0153972
CLA-sgRNA1	TGTCACCTTTGCTGCAGGCTNNN	D10	19003852	TGTCCTGTTTTGTGCAGGCTTGG	-	5	0.0152607
CLA-sgRNA1	TGTCACCTTTGCTGCAGGCTNNN	A11	21283222	TGTCACCATTCCTGGAAGCTTAG	+	4	0.0151099
CLA-sgRNA1	TGTCACCTTTGCTGCAGGCTNNN	D08	44874455	TGTTACCATTGCGTCAAGCTGGG	-	5	0.0149184
CLA-sgRNA1	TGTCACCTTTGCTGCAGGCTNNN	A11	44883646	TGTCACCTATGCTAAACGATGAG	-	5	0.0149184
CLA-sgRNA1	TGTCACCTTTGCTGCAGGCTNNN	D01	44512351	TGTCCCTTTTGATGCACGCAGGG	+	5	0.0147929
CLA-sgRNA1	TGTCACCTTTGCTGCAGGCTNNN	D12	8420012	TGTCTCCTTTTCTGGATCCTAGA	+	5	0.0145455
CLA-sgRNA1	TGTCACCTTTGCTGCAGGCTNNN	D04	6567310	TCTCACCTTTAAGGCAGCCTTGG	+	5	0.0145089
CLA-sgRNA1	TGTCACCTTTGCTGCAGGCTNNN	D09	37536081	TCCCATCATTCCTGCAGGCTGGA	+	5	0.0144033
CLA-sgRNA1	TGTCACCTTTGCTGCAGGCTNNN	D07	15927538	TGGCTCCATTTCTTCAGGCTGGG	-	5	0.0143921
CLA-sgRNA1	TGTCACCTTTGCTGCAGGCTNNN	D11	28940094	TGTTAATTTTGCTGTAGTCTGGA	+	5	0.0143647
CLA-sgRNA1	TGTCACCTTTGCTGCAGGCTNNN	D01	48238640	TATCGCCTTTGGGGCAGTCTAGA	+	5	0.0141414
CLA-sgRNA1	TGTCACCTTTGCTGCAGGCTNNN	D10	2051293	AGTCACCATTGCTGAAACCTGGG	+	5	0.0140306
CLA-sgRNA1	TGTCACCTTTGCTGCAGGCTNNN	A11	28137400	TATCACTTTGGCTGCAGGAGGGG	+	5	0.0139237
CLA-sgRNA1	TGTCACCTTTGCTGCAGGCTNNN	D13	28189635	TTCCTCCTTTACTTCAGGCTCGG	+	5	0.0139237
CLA-sgRNA1	TGTCACCTTTGCTGCAGGCTNNN	D05	44364870	CGACACCTCTGCTTCAGACTAGA	-	5	0.0137363
CLA-sgRNA1	TGTCACCTTTGCTGCAGGCTNNN	D03	4441095	TGCCAGCTTGGCTGCAGAGTGGG	-	5	0.0137363
CLA-sgRNA1	TGTCACCTTTGCTGCAGGCTNNN	D12	44439226	TTTCACCTTTGGGGCGGTCTTGG	+	5	0.0137363
CLA-sgRNA1	TGTCACCTTTGCTGCAGGCTNNN	D13	4445526	TGTGACCTCTGTTCAAGGCTGAG	+	5	0.0137363
CLA-sgRNA1	TGTCACCTTTGCTGCAGGCTNNN	A12	49231576	TGGCACCTTTGCCGGGGACTAAG	+	5	0.0137363
CLA-sgRNA1	TGTCACCTTTGCTGCAGGCTNNN	D01	4929214	TCTGACATATGCTCCAGGCTTGG	+	5	0.0137363
CLA-sgRNA1	TGTCACCTTTGCTGCAGGCTNNN	D11	20766171	TGTCACCATTGCTGCCTGTTTGG	+	4	0.0135989
CLA-sgRNA1	TGTCACCTTTGCTGCAGGCTNNN	A04	3707950	TCCTGCCTTTCCTGCAGGCTGAG	+	5	0.0134353
CLA-sgRNA1	TGTCACCTTTGCTGCAGGCTNNN	D11	14100989	TGTCAACATTGCGGCAGGAAAGG	+	5	0.0133333
CLA-sgRNA1	TGTCACCTTTGCTGCAGGCTNNN	A05	49567852	TGTGACCTTTGGTGCAGTAATGA	+	5	0.0130208
CLA-sgRNA1	TGTCACCTTTGCTGCAGGCTNNN	A11	49624583	TGGCACCTTTGATGCTTGCCAAG	-	5	0.0130208
CLA-sgRNA1	TGTCACCTTTGCTGCAGGCTNNN	D13	49745811	GGCCACCTTTGCTGCTGCATGGA	+	5	0.0130208
CLA-sgRNA1	TGTCACCTTTGCTGCAGGCTNNN	D10	49748912	TGTCAGCTATGCTGCAATATTGG	-	5	0.0130208
CLA-sgRNA1	TGTCACCTTTGCTGCAGGCTNNN	D01	49818097	TGTCTACCTTACTGGAGGCTAGA	-	5	0.0130208
CLA-sgRNA1	TGTCACCTTTGCTGCAGGCTNNN	D12	14832842	TGACAGCTTTGCTGCAATATTGG	-	5	0.0127856
CLA-sgRNA1	TGTCACCTTTGCTGCAGGCTNNN	D01	14867554	TGTCATCTTTGCTACAGCAATGG	+	5	0.0127856
CLA-sgRNA1	TGTCACCTTTGCTGCAGGCTNNN	A06	87632143	TGGCAGCTTTGCTGCATTATTAG	+	5	0.0127666
CLA-sgRNA1	TGTCACCTTTGCTGCAGGCTNNN	D01	10068929	TGCTTCCTTCGCTGCAGCCTCAG	+	5	0.0126697
CLA-sgRNA1	TGTCACCTTTGCTGCAGGCTNNN	D12	1006971	TCCAACATTTGTTGCAGGCTTGA	-	5	0.0126697
CLA-sgRNA1	TGTCACCTTTGCTGCAGGCTNNN	A01	19946413	TGTCATCTTTGCTACAGCAATGG	+	5	0.0125073
CLA-sgRNA1	TGTCACCTTTGCTGCAGGCTNNN	A08	2005238	TGTTACTTTTGCTGCTGGTCTAG	-	5	0.0125073
CLA-sgRNA1	TGTCACCTTTGCTGCAGGCTNNN	D08	1875051	GGTCACCTTGGCTGCTGCATGGG	-	5	0.0120405
CLA-sgRNA1	TGTCACCTTTGCTGCAGGCTNNN	A08	40700688	CATTACCTTTGCTTCAGACTAGA	+	5	0.012037
CLA-sgRNA1	TGTCACCTTTGCTGCAGGCTNNN	A05	27923281	TGAAACCATTGCTGCTGGCCAAG	+	5	0.0119958
CLA-sgRNA1	TGTCACCTTTGCTGCAGGCTNNN	A06	92467428	TGTTACCTTAGCTGAATGGTTGA	+	5	0.0119318
CLA-sgRNA1	TGTCACCTTTGCTGCAGGCTNNN	D01	13302095	CTTCTCCTTTGCTGCAGCATTGA	-	5	0.0118509
CLA-sgRNA1	TGTCACCTTTGCTGCAGGCTNNN	D08	13329246	TATCACTTTTACTACAGTCTCAG	-	5	0.0118509
CLA-sgRNA1	TGTCACCTTTGCTGCAGGCTNNN	A12	13393525	TCTTACCTTTGCTGGAGTATGGA	-	5	0.0118509
CLA-sgRNA1	TGTCACCTTTGCTGCAGGCTNNN	D13	13433306	TATCACCTTTGTGGCAGCCTAGG	+	4	0.0118509
CLA-sgRNA1	TGTCACCTTTGCTGCAGGCTNNN	A03	88264778	TGTTAACATTTCTGAAGGCTTGA	-	5	0.011655
CLA-sgRNA1	TGTCACCTTTGCTGCAGGCTNNN	D02	27731256	GGCCACCTTTGCTGCTGCATGGG	+	5	0.0116494
CLA-sgRNA1	TGTCACCTTTGCTGCAGGCTNNN	A10	30059817	TATCACCTTGGGTCCAGTCTAGA	+	5	0.0115741
CLA-sgRNA1	TGTCACCTTTGCTGCAGGCTNNN	D12	13814986	TGTAAACTTTGGTGAAGTCTTGG	-	5	0.0115674
CLA-sgRNA1	TGTCACCTTTGCTGCAGGCTNNN	D11	8381703	TGTCAACTTTGCTCCAAGATGGG	-	4	0.0114872
CLA-sgRNA1	TGTCACCTTTGCTGCAGGCTNNN	D09	46724060	ATTGCCCTTTGCTGTAGGCTCGA	+	5	0.0114544
CLA-sgRNA1	TGTCACCTTTGCTGCAGGCTNNN	D04	10344150	GGTCACCTTGGCTGCTGCATGGG	+	5	0.0114313
CLA-sgRNA1	TGTCACCTTTGCTGCAGGCTNNN	A11	91575279	TGTCAACTTTGTTGTTGGTTTGA	+	5	0.0112809
CLA-sgRNA1	TGTCACCTTTGCTGCAGGCTNNN	D03	40689686	TGCCTCCTTTGTTGCTGGCCAAG	+	5	0.0111111
CLA-sgRNA1	TGTCACCTTTGCTGCAGGCTNNN	D05	55377396	TGTCTACTTTGCTGGAGGGTTAG	-	4	0.0110947
CLA-sgRNA1	TGTCACCTTTGCTGCAGGCTNNN	A13	68628566	TGTCAAGCTTGCGGCAGGCCTAG	+	5	0.0109857
CLA-sgRNA1	TGTCACCTTTGCTGCAGGCTNNN	D02	54391822	TGACATTTTTGCTCTAGGCTTGG	+	5	0.0109649
CLA-sgRNA1	TGTCACCTTTGCTGCAGGCTNNN	D12	52598831	TGTCACCTTTGGTCAACCCTTGA	-	5	0.0109213
CLA-sgRNA1	TGTCACCTTTGCTGCAGGCTNNN	A05	21749555	TTTCACCTTAGCAGCATCCTCAG	-	5	0.0108844
CLA-sgRNA1	TGTCACCTTTGCTGCAGGCTNNN	A07	2176248	CATCAGGTTTGCTGCAGGCTGGA	-	4	0.0108844
CLA-sgRNA1	TGTCACCTTTGCTGCAGGCTNNN	D04	31608192	TGTCACTTTTGTTACAGGCAAGG	+	4	0.0108683
CLA-sgRNA1	TGTCACCTTTGCTGCAGGCTNNN	A05	31609844	TGGCACCGTTGCCGGAGACTAAG	-	5	0.0108683
CLA-sgRNA1	TGTCACCTTTGCTGCAGGCTNNN	D07	28406097	TTTTACCTTTGCTTCAGTATCAG	-	5	0.0108533
CLA-sgRNA1	TGTCACCTTTGCTGCAGGCTNNN	A08	14546678	TATCAGTTTTGCTACAGTCTCAG	+	5	0.0108397
CLA-sgRNA1	TGTCACCTTTGCTGCAGGCTNNN	A12	72880622	TATCACCTTTGCTGTAAACAAAG	+	5	0.0108025
CLA-sgRNA1	TGTCACCTTTGCTGCAGGCTNNN	D05	56230578	TGTCAAGTTTGCTGTATGCTGAG	-	4	0.0106363
CLA-sgRNA1	TGTCACCTTTGCTGCAGGCTNNN	D03	45225638	TGTTAATTTTGCTGTAGTCTGGA	+	5	0.010582
CLA-sgRNA1	TGTCACCTTTGCTGCAGGCTNNN	D02	51898299	TGTTACCTATGCTAGAGGATTGA	+	5	0.0104167
CLA-sgRNA1	TGTCACCTTTGCTGCAGGCTNNN	D12	8635007	TGTCAAATTTGCTGAGTGCTGGG	+	5	0.0104046
CLA-sgRNA1	TGTCACCTTTGCTGCAGGCTNNN	A06	92309979	GGTCCACGTTGCTTCAGGCTCAG	+	5	0.0103409
CLA-sgRNA1	TGTCACCTTTGCTGCAGGCTNNN	A11	25984329	TGCCACCTTTGGTGTAGCTTTGG	+	5	0.0103348
CLA-sgRNA1	TGTCACCTTTGCTGCAGGCTNNN	A02	26067735	TGGCAGCTTTGCTGCAATATTGG	+	5	0.0103348
CLA-sgRNA1	TGTCACCTTTGCTGCAGGCTNNN	A02	26077535	TGGCAACTTTGCTGCAATATTGG	+	5	0.0103348
CLA-sgRNA1	TGTCACCTTTGCTGCAGGCTNNN	D12	26186973	TGTCAACTTTGCTACGGTCACAG	+	5	0.0103022
CLA-sgRNA1	TGTCACCTTTGCTGCAGGCTNNN	D09	11351215	TATCACCTTTGTGGCGGCCTAGG	-	5	0.0101215
CLA-sgRNA1	TGTCACCTTTGCTGCAGGCTNNN	A10	9871005	TATCAGTTTTGCTACAGTCTCAG	-	5	0.0100561
CLA-sgRNA1	TGTCACCTTTGCTGCAGGCTNNN	A02	9882274	TATCACCTTTGGGACAGTCTAGG	-	5	0.0100561
CLA-sgRNA1	TGTCACCTTTGCTGCAGGCTNNN	D11	9896318	TGTCAGCTTTGCTGTGATCTGAG	-	5	0.0100561
CLA-sgRNA1	TGTCACCTTTGCTGCAGGCTNNN	A08	80746892	TGTCACCTTATCTACATACTTAG	+	5	0.00998521
CLA-sgRNA1	TGTCACCTTTGCTGCAGGCTNNN	D09	48032415	TGTCTCCTATTCTGCATGTTGGA	+	5	0.00997151
CLA-sgRNA1	TGTCACCTTTGCTGCAGGCTNNN	D01	59314594	CTTCACCTTTGCTATAGGGTTGG	-	5	0.00992063
CLA-sgRNA1	TGTCACCTTTGCTGCAGGCTNNN	D08	827414	TGTAACCATAGCAGCAGGTTCAG	+	5	0.00976562
CLA-sgRNA1	TGTCACCTTTGCTGCAGGCTNNN	A09	52371673	TGTCATCTTCGGTTCAGGATAGA	-	5	0.00969619
CLA-sgRNA1	TGTCACCTTTGCTGCAGGCTNNN	A01	6633775	TGTCCCCTTTGCATCAAACTAGG	-	5	0.00961538
CLA-sgRNA1	TGTCACCTTTGCTGCAGGCTNNN	A12	62193321	TGAAGCCTTTGCTGTAGGGTTGA	-	5	0.00954535
CLA-sgRNA1	TGTCACCTTTGCTGCAGGCTNNN	A06	48309914	TGTCCCCATTGTTGAAGGTTAAG	+	5	0.00952381
CLA-sgRNA1	TGTCACCTTTGCTGCAGGCTNNN	D06	14232525	TGTCAGTGTTGCTTCAGGATAAG	-	5	0.00952381
CLA-sgRNA1	TGTCACCTTTGCTGCAGGCTNNN	A06	67762453	TATCAGTTTTGCTACAGACTCAG	+	5	0.00950683
CLA-sgRNA1	TGTCACCTTTGCTGCAGGCTNNN	A11	91243461	GGTCACCTTGGCTGCTGCATGGG	+	5	0.00945914
CLA-sgRNA1	TGTCACCTTTGCTGCAGGCTNNN	A07	51418650	TGGCAGCTTTGCTGCAATATTGG	-	5	0.00931437
CLA-sgRNA1	TGTCACCTTTGCTGCAGGCTNNN	A07	76616512	AGTTACGTTTGCCTCAGGCTCAG	-	5	0.00931437
CLA-sgRNA1	TGTCACCTTTGCTGCAGGCTNNN	D03	35519446	TATGACTTTTGCTGCAGATTCAG	-	5	0.00927198
CLA-sgRNA1	TGTCACCTTTGCTGCAGGCTNNN	A07	7567441	GGAAACCTTTGGTGGAGGCTTGG	-	5	0.00925926
CLA-sgRNA1	TGTCACCTTTGCTGCAGGCTNNN	A02	62797095	TCTCACCTTTCCAAGAGGCTTGG	+	5	0.00924556
CLA-sgRNA1	TGTCACCTTTGCTGCAGGCTNNN	D02	31433403	TGTGACCTTTGCTGCGGTTTGAG	-	4	0.00923077
CLA-sgRNA1	TGTCACCTTTGCTGCAGGCTNNN	D06	31444699	TGCTACCTTTACTTCATGCTTGG	+	5	0.00923077
CLA-sgRNA1	TGTCACCTTTGCTGCAGGCTNNN	D07	33709599	CTTCAACTTTCATGCAGGCTTAG	-	5	0.00915751
CLA-sgRNA1	TGTCACCTTTGCTGCAGGCTNNN	D06	58725675	TGACACCGATGCGGCAGGCCGAG	+	5	0.00910364
CLA-sgRNA1	TGTCACCTTTGCTGCAGGCTNNN	D07	47279056	TGGCACCTTTGGTGCCGCCACAG	+	5	0.00909682
CLA-sgRNA1	TGTCACCTTTGCTGCAGGCTNNN	A07	5621190	AGGCATCTTTGCTTAAGGCTTGG	-	5	0.00887574
CLA-sgRNA1	TGTCACCTTTGCTGCAGGCTNNN	A09	61873119	TGCCACCATGGCTGCTAGCTTGG	+	5	0.00882716
CLA-sgRNA1	TGTCACCTTTGCTGCAGGCTNNN	D12	14310457	TGGCACCTTTGGTGCTGCCACAG	+	5	0.0087782
CLA-sgRNA1	TGTCACCTTTGCTGCAGGCTNNN	A03	75289293	TGACCCCTTGGCTGTAGGCATAG	+	5	0.00868629
CLA-sgRNA1	TGTCACCTTTGCTGCAGGCTNNN	A12	65731422	GGTTAGCTTTGCAGAAGGCTTAG	-	5	0.00854701
CLA-sgRNA1	TGTCACCTTTGCTGCAGGCTNNN	A08	96141538	TGTCACCTTCTCTGTGGTCTTAG	-	5	0.00852273
CLA-sgRNA1	TGTCACCTTTGCTGCAGGCTNNN	A07	3148068	TCGCAGCTTTTTTGCAGGCTTGG	-	5	0.0085034
CLA-sgRNA1	TGTCACCTTTGCTGCAGGCTNNN	D12	11646610	TTTCAGCTTTTCTTCAAGCTGGA	+	5	0.00849174
CLA-sgRNA1	TGTCACCTTTGCTGCAGGCTNNN	D11	2619378	AGCCACCTTAGCTGCAGTCTCAG	+	4	0.00848387
CLA-sgRNA1	TGTCACCTTTGCTGCAGGCTNNN	A12	28405287	GGTCATGTTTGGTGCATGCTCAG	-	5	0.00827944
CLA-sgRNA1	TGTCACCTTTGCTGCAGGCTNNN	D13	37057558	TGGCAGCTTTGCTGCAATATTGG	+	5	0.00820907
CLA-sgRNA1	TGTCACCTTTGCTGCAGGCTNNN	A07	14939547	AGTCACCTTTAGTGCAGCCTCAG	+	4	0.00813369
CLA-sgRNA1	TGTCACCTTTGCTGCAGGCTNNN	D03	29143965	CGTCACCATTGCTGGTGGGTCAG	-	5	0.00805153
CLA-sgRNA1	TGTCACCTTTGCTGCAGGCTNNN	A08	516572	TGTAACCATAGCAGCAGGTTCAG	+	5	0.00801282
CLA-sgRNA1	TGTCACCTTTGCTGCAGGCTNNN	D02	40781719	TGGCAGCTTTGCTGCAATATTAG	-	5	0.00801282
CLA-sgRNA1	TGTCACCTTTGCTGCAGGCTNNN	D09	5509591	TGGCACCGTTGCTGGGGACTGGA	-	5	0.0080032
CLA-sgRNA1	TGTCACCTTTGCTGCAGGCTNNN	D06	45947652	TGACACCTTTGCGGAAGGTGTGG	+	5	0.0079972
CLA-sgRNA1	TGTCACCTTTGCTGCAGGCTNNN	D01	26363020	ATTCACCTTTACTGTAGACTGGA	+	5	0.00770287
CLA-sgRNA1	TGTCACCTTTGCTGCAGGCTNNN	D03	27395903	TGTCATAGTTACTGCAGGCTGGG	-	4	0.00769231
CLA-sgRNA1	TGTCACCTTTGCTGCAGGCTNNN	D09	2742158	GGTCACCTTGGCTGCTGCATGGG	-	5	0.00769231
CLA-sgRNA1	TGTCACCTTTGCTGCAGGCTNNN	D13	25040969	TGGTACCTGTGATGCATGCTTGA	-	5	0.00767299
CLA-sgRNA1	TGTCACCTTTGCTGCAGGCTNNN	A12	74150995	TTTCACTTTTGCTACTGGATCAG	-	5	0.00767039
CLA-sgRNA1	TGTCACCTTTGCTGCAGGCTNNN	D10	29366316	TATCAGTTTTGCTACAGTCTCAG	+	5	0.00757791
CLA-sgRNA1	TGTCACCTTTGCTGCAGGCTNNN	D08	53443575	TGTCACCATTGCTTCTTGTTCAG	+	5	0.00757791
CLA-sgRNA1	TGTCACCTTTGCTGCAGGCTNNN	A09	9313121	TCTCACCTTTCCCGAAGACTTGA	+	5	0.00744716
CLA-sgRNA1	TGTCACCTTTGCTGCAGGCTNNN	A03	70877358	TGTCAGGTTTGCTCGAGGTTGGA	-	5	0.00744285
CLA-sgRNA1	TGTCACCTTTGCTGCAGGCTNNN	D06	47938264	TTTCAACTTTCCACCAGGCTGGG	+	5	0.00744048
CLA-sgRNA1	TGTCACCTTTGCTGCAGGCTNNN	D05	13434246	TGTGACGATTGCTGCAAGCATGA	-	5	0.00743872
CLA-sgRNA1	TGTCACCTTTGCTGCAGGCTNNN	A02	25538204	TGACAATTTTGCTTAAGGCTGAG	-	5	0.00733607
CLA-sgRNA1	TGTCACCTTTGCTGCAGGCTNNN	D06	25612573	TTTCAATTTTGTTGCATGCTTAG	-	5	0.00733607
CLA-sgRNA1	TGTCACCTTTGCTGCAGGCTNNN	A08	83232803	TGGCACCGTTGCTGGGGACTAAG	-	5	0.00728291
CLA-sgRNA1	TGTCACCTTTGCTGCAGGCTNNN	D03	2698945	CATCACCTTCAATGCAGGCTGGA	-	5	0.00724638
CLA-sgRNA1	TGTCACCTTTGCTGCAGGCTNNN	A01	13666547	TGTCACGTTTGATGGAGGATGGA	-	4	0.0072455
CLA-sgRNA1	TGTCACCTTTGCTGCAGGCTNNN	A07	53577447	TGTCATCTCTTTTACAGGCTCGA	-	5	0.00705467
CLA-sgRNA1	TGTCACCTTTGCTGCAGGCTNNN	A05	80353392	AGACACCTTTGCGGAAGGTTTGA	+	5	0.00705467
CLA-sgRNA1	TGTCACCTTTGCTGCAGGCTNNN	A07	20945729	ACTCACCTTTGCTGCAAGGGCAG	-	5	0.00700749
CLA-sgRNA1	TGTCACCTTTGCTGCAGGCTNNN	D10	25362075	TCTCAATTTTGCTGCAGACAAAG	+	5	0.00700716
CLA-sgRNA1	TGTCACCTTTGCTGCAGGCTNNN	D02	2040188	TGTCTCCATTTATGCATGCTTGA	-	5	0.00696423
CLA-sgRNA1	TGTCACCTTTGCTGCAGGCTNNN	A05	9247810	TGTCAATTTTGCTGTAGTCTAGA	+	4	0.00696023
CLA-sgRNA1	TGTCACCTTTGCTGCAGGCTNNN	D12	812502	TGACGCCATTGCAGCAGGGTTAG	-	5	0.00693043
CLA-sgRNA1	TGTCACCTTTGCTGCAGGCTNNN	A10	81532634	TGGAACCCTTGCTTCAGGTTTAG	+	5	0.00693043
CLA-sgRNA1	TGTCACCTTTGCTGCAGGCTNNN	D05	54571057	TGTCTACTTTGCTAGAGGGTAAG	+	5	0.00688542
CLA-sgRNA1	TGTCACCTTTGCTGCAGGCTNNN	A02	74434521	TGGCACCGTTGTTGGGGGCTAAG	-	5	0.00686275
CLA-sgRNA1	TGTCACCTTTGCTGCAGGCTNNN	D10	52753247	GGCCACCTTTGCTGCTGCATGGG	-	5	0.00683761
CLA-sgRNA1	TGTCACCTTTGCTGCAGGCTNNN	A13	13889147	TGGCACCGTTGCCGGGGGCTAAG	+	5	0.0067906
CLA-sgRNA1	TGTCACCTTTGCTGCAGGCTNNN	A05	13968585	TGTCACTTTCGCTGCCTACTTAG	-	5	0.0067906
CLA-sgRNA1	TGTCACCTTTGCTGCAGGCTNNN	A05	80261659	TGTTTCCATTGCTGAATGCTTGA	-	5	0.0067878
CLA-sgRNA1	TGTCACCTTTGCTGCAGGCTNNN	A03	31660858	AGCCACCTTTGAAGCAAGCTCAG	+	5	0.00676247
CLA-sgRNA1	TGTCACCTTTGCTGCAGGCTNNN	A11	25624235	TATCACTTTGGCTGCAGGAGGGG	+	5	0.00655977
CLA-sgRNA1	TGTCACCTTTGCTGCAGGCTNNN	A08	25635224	TGTGACCTTTACTGAAGCATAAG	-	5	0.00655977
CLA-sgRNA1	TGTCACCTTTGCTGCAGGCTNNN	D13	58158718	GGACACCATAGCTGCATGCTAGA	+	5	0.00641026
CLA-sgRNA1	TGTCACCTTTGCTGCAGGCTNNN	A01	58177438	TGATACCTTTGCTCTAGGATCGA	+	5	0.00641026
CLA-sgRNA1	TGTCACCTTTGCTGCAGGCTNNN	A01	58254500	TGTCAACTTAGCTCAAGGTTGGA	-	5	0.00641026
CLA-sgRNA1	TGTCACCTTTGCTGCAGGCTNNN	D10	56503154	GGTCACCTTGGCTGCTGCATGGG	+	5	0.00635072
CLA-sgRNA1	TGTCACCTTTGCTGCAGGCTNNN	A02	12991448	TGGTACCTTAGCTGCATCCTCAG	+	5	0.00634551
CLA-sgRNA1	TGTCACCTTTGCTGCAGGCTNNN	D04	9644143	GCTCACCCTTGCTGCCGGTTCGA	+	5	0.00632615
CLA-sgRNA1	TGTCACCTTTGCTGCAGGCTNNN	A09	12214714	TGTCTCTTTTGCTGTTGCCTAGA	-	5	0.00621601
CLA-sgRNA1	TGTCACCTTTGCTGCAGGCTNNN	D11	28201932	TGGCACCTTTGGTGCCGCCACAG	-	5	0.00618831
CLA-sgRNA1	TGTCACCTTTGCTGCAGGCTNNN	A02	73562358	AGTCTCGTTTGGTTCAGGCTGGA	-	5	0.00613631
CLA-sgRNA1	TGTCACCTTTGCTGCAGGCTNNN	A09	73724575	TGTCACCTTAGCCATAAGCTTGA	+	5	0.00613631
CLA-sgRNA1	TGTCACCTTTGCTGCAGGCTNNN	A11	25193799	TGTCACCATTGCTGCCTGTTTGG	+	4	0.00610501
CLA-sgRNA1	TGTCACCTTTGCTGCAGGCTNNN	A01	88065561	CGTCACGTTTAATGCAGGCCTAG	+	5	0.00609169
CLA-sgRNA1	TGTCACCTTTGCTGCAGGCTNNN	A06	89069089	TGTTACCTTAGCTGAATGGTTGA	-	5	0.00605164
CLA-sgRNA1	TGTCACCTTTGCTGCAGGCTNNN	D08	8931666	ACACACCTTTTCTGCATGCTTGA	-	5	0.00605164
CLA-sgRNA1	TGTCACCTTTGCTGCAGGCTNNN	D02	11934738	TGAGAGCTTTGATGTAGGCTAGG	+	5	0.00604539
CLA-sgRNA1	TGTCACCTTTGCTGCAGGCTNNN	A12	11953259	TGTCAACTTGGCTGCAGTTATGG	-	5	0.00604539
CLA-sgRNA1	TGTCACCTTTGCTGCAGGCTNNN	D07	6477536	CCCCACCTTTGCGGAAGGCTTGA	-	5	0.00595238
CLA-sgRNA1	TGTCACCTTTGCTGCAGGCTNNN	D02	4074920	TTACACCCTTGCTTCAAGCTTAG	-	5	0.00593891
CLA-sgRNA1	TGTCACCTTTGCTGCAGGCTNNN	A01	7393944	GGCCACCTTTGCTGCTGCATGGG	-	5	0.00587889
CLA-sgRNA1	TGTCACCTTTGCTGCAGGCTNNN	D12	2863966	TATAACCTTTGCGGAAGACTTGG	+	5	0.00573192
CLA-sgRNA1	TGTCACCTTTGCTGCAGGCTNNN	A12	2865380	TGTCACCATTGTTGAAGGTGAGA	-	5	0.00573192
CLA-sgRNA1	TGTCACCTTTGCTGCAGGCTNNN	A07	6571665	CCCCACCTTTGCGGAAGGCTTGA	-	5	0.00572723
CLA-sgRNA1	TGTCACCTTTGCTGCAGGCTNNN	D01	24703066	AGTCACCTATGGTGCAAACTCGA	-	5	0.00570517
CLA-sgRNA1	TGTCACCTTTGCTGCAGGCTNNN	D11	39453049	TTTCACTATGGCTGGAGGCTTGG	-	5	0.00566429
CLA-sgRNA1	TGTCACCTTTGCTGCAGGCTNNN	A08	93163439	GGCCACCTTTGCTGCTGCATGGG	+	5	0.00561497
CLA-sgRNA1	TGTCACCTTTGCTGCAGGCTNNN	A08	60015986	TGGCAATATTGCTGAAGGCTTGA	-	5	0.00560897
CLA-sgRNA1	TGTCACCTTTGCTGCAGGCTNNN	D06	60016112	TGTCAACTTTTCTGGATGATGAG	+	5	0.00560897
CLA-sgRNA1	TGTCACCTTTGCTGCAGGCTNNN	D12	14309427	TGGCACCTTTGGTGCCGCCACAG	-	5	0.00558172
CLA-sgRNA1	TGTCACCTTTGCTGCAGGCTNNN	D02	61019197	TGACTTCTTTGCTGCGAGCTAGA	-	5	0.0055801
CLA-sgRNA1	TGTCACCTTTGCTGCAGGCTNNN	D12	56503957	TGTTTCTTTTGCTGCAGGGGTAG	-	5	0.00548045
CLA-sgRNA1	TGTCACCTTTGCTGCAGGCTNNN	A08	28969419	TGTCACCTTTGATACAGTTGAGG	-	5	0.00541279
CLA-sgRNA1	TGTCACCTTTGCTGCAGGCTNNN	D12	29007959	TGGCAGCTTTGCTGCGGTATTGG	-	5	0.00541279
CLA-sgRNA1	TGTCACCTTTGCTGCAGGCTNNN	A06	655018	TGTCAAAATTGCTCCTGGCTTGA	+	5	0.00540123
CLA-sgRNA1	TGTCACCTTTGCTGCAGGCTNNN	D13	7288837	TGGCACCTTTGGTGCCGCCACAG	-	5	0.00540123
CLA-sgRNA1	TGTCACCTTTGCTGCAGGCTNNN	D09	7044207	TATCACCTTTCCTAGAGGCTTGG	+	4	0.00535841
CLA-sgRNA1	TGTCACCTTTGCTGCAGGCTNNN	D01	21181010	TATCACTTTTACTACAGTCTCAG	-	5	0.00531558
CLA-sgRNA1	TGTCACCTTTGCTGCAGGCTNNN	A02	55397413	TGTCAGATCTGCTGCAGGAGAGA	+	5	0.00529827
CLA-sgRNA1	TGTCACCTTTGCTGCAGGCTNNN	D02	45753438	TGACAGCTTTGCTGCAATATTGG	-	5	0.00519049
CLA-sgRNA1	TGTCACCTTTGCTGCAGGCTNNN	D09	31109986	TGTCACCCTTGATTCAAACTAAG	+	5	0.00509295
CLA-sgRNA1	TGTCACCTTTGCTGCAGGCTNNN	D01	51769331	AGTCAGCTTCGCTGCAACCTCAG	+	5	0.0050905
CLA-sgRNA1	TGTCACCTTTGCTGCAGGCTNNN	A05	51847913	TGGCAGCTTTGCTGCAATATTAG	+	5	0.0050905
CLA-sgRNA1	TGTCACCTTTGCTGCAGGCTNNN	A11	67470993	GGTCACCTTGGCTGCTGCATGGG	+	5	0.00507812
CLA-sgRNA1	TGTCACCTTTGCTGCAGGCTNNN	A01	98393291	TGCTTCATTTGCTGCAGGCTAAG	-	4	0.00507641
CLA-sgRNA1	TGTCACCTTTGCTGCAGGCTNNN	A11	24220490	TGGCACCGTTGCCGGAGACTAAG	-	5	0.00501424
CLA-sgRNA1	TGTCACCTTTGCTGCAGGCTNNN	A06	11026371	TGTGACAGAAGCTGCAGGCTCGG	+	5	0.00496032
CLA-sgRNA1	TGTCACCTTTGCTGCAGGCTNNN	A04	11041173	AGTCATTTTTGCTGCAGAATTGG	-	5	0.00496032
CLA-sgRNA1	TGTCACCTTTGCTGCAGGCTNNN	D08	26512990	TGAAAGCTTTGATGCAAGCTTGA	+	5	0.00495625
CLA-sgRNA1	TGTCACCTTTGCTGCAGGCTNNN	D06	26521135	TGTTACCAATGATGCAGGCGGAG	+	5	0.00495625
CLA-sgRNA1	TGTCACCTTTGCTGCAGGCTNNN	A04	31012899	TGTCACCTGGGCTGCAATCATAG	-	5	0.00491308
CLA-sgRNA1	TGTCACCTTTGCTGCAGGCTNNN	D10	860139	TGTCACCTTTTCTGCTGGTGGGG	+	4	0.00490352
CLA-sgRNA1	TGTCACCTTTGCTGCAGGCTNNN	A04	40662868	TTTCACCTTTGGTGCATTTTTGA	+	5	0.00485392
CLA-sgRNA1	TGTCACCTTTGCTGCAGGCTNNN	D02	34713160	TGGCACCTTTGGTGCCGCCACAG	+	5	0.00483631
CLA-sgRNA1	TGTCACCTTTGCTGCAGGCTNNN	D03	8808183	TGTCAAATTTTTTTCAGGCTTAG	-	5	0.00473798
CLA-sgRNA1	TGTCACCTTTGCTGCAGGCTNNN	A03	92521718	AGTCAGCTGTGCTGAAGCCTGAG	+	5	0.00473485
CLA-sgRNA1	TGTCACCTTTGCTGCAGGCTNNN	A03	98372697	TGTCATCTTTTCTTCAGGAAGAG	-	5	0.00470683
CLA-sgRNA1	TGTCACCTTTGCTGCAGGCTNNN	A05	38150325	TGTCACCTTCGTTGAAAGATGGA	+	5	0.00465719
CLA-sgRNA1	TGTCACCTTTGCTGCAGGCTNNN	D09	38191842	TTTCACCTTTGTTTCAGTCTTGG	-	4	0.00465719
CLA-sgRNA1	TGTCACCTTTGCTGCAGGCTNNN	A06	44016389	TGTTACCAATGATGCAGGCGGAG	+	5	0.00462963
CLA-sgRNA1	TGTCACCTTTGCTGCAGGCTNNN	D05	40920524	TGGCAGCTCTGCTGCAGTTTTGG	-	5	0.00462963
CLA-sgRNA1	TGTCACCTTTGCTGCAGGCTNNN	D09	35847969	ACTCACCTTTGCTGCAAGAGCAG	-	5	0.0046176
CLA-sgRNA1	TGTCACCTTTGCTGCAGGCTNNN	A10	85170105	TTTTAACTTTGATTCAGGCTAGG	+	5	0.00455948
CLA-sgRNA1	TGTCACCTTTGCTGCAGGCTNNN	A02	7948599	CTTCATTTTGGCTGCAGGCTTGG	-	5	0.00448718
CLA-sgRNA1	TGTCACCTTTGCTGCAGGCTNNN	A03	89440283	TATGACTTTTGCTGCAAACTAAG	-	5	0.0044827
CLA-sgRNA1	TGTCACCTTTGCTGCAGGCTNNN	D02	58870416	TATCACCTTTGAGGCGGTCTTGG	+	5	0.00443146
CLA-sgRNA1	TGTCACCTTTGCTGCAGGCTNNN	A04	1472741	TGTCATTTTTGTTTCGGGCTTAG	+	5	0.00442179
CLA-sgRNA1	TGTCACCTTTGCTGCAGGCTNNN	D04	14827768	TGTCACCTCTGTTTCATCCTCGG	-	5	0.00442179
CLA-sgRNA1	TGTCACCTTTGCTGCAGGCTNNN	A12	72609537	TGACATCTTTGTTGCAGACGTGA	+	5	0.00437675
CLA-sgRNA1	TGTCACCTTTGCTGCAGGCTNNN	D01	21509011	TGTTACCATTGCCGTAGGCAAGA	+	5	0.00436021
CLA-sgRNA1	TGTCACCTTTGCTGCAGGCTNNN	A13	70687071	TGTCACATGTGCTGTAAGCAAAG	+	5	0.00434833
CLA-sgRNA1	TGTCACCTTTGCTGCAGGCTNNN	A01	29312664	TATCACCTGTGATAGAGGCTTGG	-	5	0.00433847
CLA-sgRNA1	TGTCACCTTTGCTGCAGGCTNNN	A05	18742685	GTTCACATTTGCTGCAGACTCAG	+	4	0.00428447
CLA-sgRNA1	TGTCACCTTTGCTGCAGGCTNNN	A07	29392322	TGTGACACTTGCTACTGGCTGGG	-	5	0.0042517
CLA-sgRNA1	TGTCACCTTTGCTGCAGGCTNNN	D12	29452631	TGTCACTATTCCTGACGGCTAAG	+	5	0.0042517
CLA-sgRNA1	TGTCACCTTTGCTGCAGGCTNNN	D10	21385927	TTTCACCTTTGCTGAAGAAAAGA	+	5	0.00424696
CLA-sgRNA1	TGTCACCTTTGCTGCAGGCTNNN	D08	2610343	TGTTACTTTTGCTGCTGGTTTAG	-	4	0.00421698
CLA-sgRNA1	TGTCACCTTTGCTGCAGGCTNNN	A07	5164736	CGTTACCTCTGCTTCAGCCTTGA	-	5	0.00421296
CLA-sgRNA1	TGTCACCTTTGCTGCAGGCTNNN	A08	89028679	AGTCTCCATTGGTGCAGACTGGA	-	5	0.0041958
CLA-sgRNA1	TGTCACCTTTGCTGCAGGCTNNN	D02	45648277	TGTAACCTTTGCTGGGGGTGAAG	+	5	0.00417711
CLA-sgRNA1	TGTCACCTTTGCTGCAGGCTNNN	A04	52841789	TGTCAAATTTGCGGCAGGTACGG	-	5	0.00414815
CLA-sgRNA1	TGTCACCTTTGCTGCAGGCTNNN	D10	54356063	AGTAAACTTTGCTGTAGGCCAAG	-	5	0.00404606
CLA-sgRNA1	TGTCACCTTTGCTGCAGGCTNNN	D08	8774006	TGTTAATTTTGCTGTAGTCTGGA	+	5	0.00396594
CLA-sgRNA1	TGTCACCTTTGCTGCAGGCTNNN	A10	95415174	GGTCACCTTGGCTGCTGCATGGG	-	5	0.00392236
CLA-sgRNA1	TGTCACCTTTGCTGCAGGCTNNN	D04	28538847	TTTCCTCTTTGTTGCCGGCTTAG	-	5	0.00384615
CLA-sgRNA1	TGTCACCTTTGCTGCAGGCTNNN	A07	74271945	GATCACCTTTGTTGGAGTCTTAG	-	5	0.00379867
CLA-sgRNA1	TGTCACCTTTGCTGCAGGCTNNN	A13	14605746	TGTCAATTTTACTACAGTCTTAG	+	5	0.00376627
CLA-sgRNA1	TGTCACCTTTGCTGCAGGCTNNN	A13	14639881	TATCATCTTTGGTTCAGGATGGA	+	5	0.00376627
CLA-sgRNA1	TGTCACCTTTGCTGCAGGCTNNN	D08	20534898	TTTTACCTTTGCTGAATACTCAG	+	5	0.00373084
CLA-sgRNA1	TGTCACCTTTGCTGCAGGCTNNN	D02	28582079	TGTCTCTTTTGCCTCAGGTTAAG	+	5	0.0037112
CLA-sgRNA1	TGTCACCTTTGCTGCAGGCTNNN	D01	10106212	TGTTATCTTTGCTGGACTCTCAG	+	5	0.00369532
CLA-sgRNA1	TGTCACCTTTGCTGCAGGCTNNN	A03	10122344	TGACACCATTGCTTGTGGCTTGA	-	5	0.00369532
CLA-sgRNA1	TGTCACCTTTGCTGCAGGCTNNN	D06	60199967	TTCCTCATCTGCTGCAGGCTCAG	-	5	0.00358337
CLA-sgRNA1	TGTCACCTTTGCTGCAGGCTNNN	A13	44604733	TGATACCTCTGCTCCAGACTTGA	-	5	0.00357143
CLA-sgRNA1	TGTCACCTTTGCTGCAGGCTNNN	A03	76412500	TGTGACATTTTCAACAGGCTCGG	-	5	0.00352734
CLA-sgRNA1	TGTCACCTTTGCTGCAGGCTNNN	D13	9185086	TGTCAACTGTGTGGCAAGCTTAG	+	5	0.00352589
CLA-sgRNA1	TGTCACCTTTGCTGCAGGCTNNN	D08	55823662	TGTCAGCTTTGCTGCGGTACTGA	+	5	0.00351648
CLA-sgRNA1	TGTCACCTTTGCTGCAGGCTNNN	D08	62942593	TCTCACCTTCAATTCAGGCTTGG	-	5	0.00342387
CLA-sgRNA1	TGTCACCTTTGCTGCAGGCTNNN	A09	9533497	TGTCATCTTCGGTTCAGGATGGA	-	5	0.00340909
CLA-sgRNA1	TGTCACCTTTGCTGCAGGCTNNN	A12	14318975	TGTCACCTTATTTGCAAGTTTGG	+	5	0.00340909
CLA-sgRNA1	TGTCACCTTTGCTGCAGGCTNNN	A12	14344358	TGTCACTTTTGCGGCTGAGTTGG	+	5	0.00340909
CLA-sgRNA1	TGTCACCTTTGCTGCAGGCTNNN	A04	29366045	TGTTATATTTGTTGCAGACTAGG	+	5	0.00337259
CLA-sgRNA1	TGTCACCTTTGCTGCAGGCTNNN	A10	100678280	TGTACTCTTTGGTGCATGCTGGG	+	5	0.00330199
CLA-sgRNA1	TGTCACCTTTGCTGCAGGCTNNN	A01	7390835	TGCCACCTTTGCTGCTACATGGG	-	5	0.00330199
CLA-sgRNA1	TGTCACCTTTGCTGCAGGCTNNN	D10	36230422	TGTGACCATTGCTACAGAATAGG	-	5	0.00327797
CLA-sgRNA1	TGTCACCTTTGCTGCAGGCTNNN	A10	63571319	TGTCACCTGTGTGGCCGGCCAAG	+	5	0.00327538
CLA-sgRNA1	TGTCACCTTTGCTGCAGGCTNNN	A06	63754231	GGTCACCTTGGCTGCTGCATGGG	+	5	0.00327538
CLA-sgRNA1	TGTCACCTTTGCTGCAGGCTNNN	A03	64508161	TTTCAACTTCTCTTCAGGCTTGA	-	5	0.00327538
CLA-sgRNA1	TGTCACCTTTGCTGCAGGCTNNN	A13	24228225	TCACACCTTTGTTTCTGGCTTAG	+	5	0.00327016
CLA-sgRNA1	TGTCACCTTTGCTGCAGGCTNNN	A07	61855351	TTTCACTTTTGCTGTACACTAGG	+	5	0.00326314
CLA-sgRNA1	TGTCACCTTTGCTGCAGGCTNNN	A07	19564964	TATCACCTATGCTGTAGGAGTAG	-	5	0.00314025
CLA-sgRNA1	TGTCACCTTTGCTGCAGGCTNNN	D10	19618875	TCTCACCTTTGAAACAGGTTTAG	+	5	0.00314025
CLA-sgRNA1	TGTCACCTTTGCTGCAGGCTNNN	A01	34768291	TGGCAGCTTTGCTGCATTATTGA	+	5	0.00313895
CLA-sgRNA1	TGTCACCTTTGCTGCAGGCTNNN	A06	21004421	TGTTACCATTGATGAATGCTTGA	+	5	0.0031339
CLA-sgRNA1	TGTCACCTTTGCTGCAGGCTNNN	A07	52319227	ATTCACCATTGCATCAGGCTGAG	-	5	0.0031161
CLA-sgRNA1	TGTCACCTTTGCTGCAGGCTNNN	A02	47310498	TTTCACCTTTGATTGAGACTGGG	-	5	0.00308018
CLA-sgRNA1	TGTCACCTTTGCTGCAGGCTNNN	D04	47332908	TTTCATCTTTTTTGCAGGTTTGG	+	5	0.00308018
CLA-sgRNA1	TGTCACCTTTGCTGCAGGCTNNN	D09	33512754	TATTACCCCAGCTGCAGGCTTGA	-	5	0.00307489
CLA-sgRNA1	TGTCACCTTTGCTGCAGGCTNNN	D01	5058728	TGTCCCCTTTGCGTCAAACTAGG	-	5	0.0030714
CLA-sgRNA1	TGTCACCTTTGCTGCAGGCTNNN	D07	45101637	TGACACCTTTACGGCACCCTAAG	+	5	0.00307067
CLA-sgRNA1	TGTCACCTTTGCTGCAGGCTNNN	A02	64476642	AGTCACCTTTTCAGCAAGTTTGG	-	5	0.00305703
CLA-sgRNA1	TGTCACCTTTGCTGCAGGCTNNN	A02	31070821	TGGCAGCTTTGCTGCAATATTGG	+	5	0.00303006
CLA-sgRNA1	TGTCACCTTTGCTGCAGGCTNNN	D13	31463387	TGCCACCATCACTGCATGCTTGG	-	5	0.00300625
CLA-sgRNA1	TGTCACCTTTGCTGCAGGCTNNN	D11	28576016	TGTCAACTTTTCCGCACTCTAGA	-	5	0.00299057
CLA-sgRNA1	TGTCACCTTTGCTGCAGGCTNNN	D08	4527509	ATTTTCCTTGGCTGCAGGCTTGG	-	5	0.00296296
CLA-sgRNA1	TGTCACCTTTGCTGCAGGCTNNN	D08	14441822	TGTGACATTTAATGCACGCTCGA	+	5	0.00281104
CLA-sgRNA1	TGTCACCTTTGCTGCAGGCTNNN	D02	38489355	TGGCTCCATTGGTGCTGGCTTGA	-	5	0.0027972
CLA-sgRNA1	TGTCACCTTTGCTGCAGGCTNNN	D02	34560429	TGGCACCTTTGGTGCCGCCACAG	-	5	0.00279086
CLA-sgRNA1	TGTCACCTTTGCTGCAGGCTNNN	A09	6471772	TGGCACATTTGCCACAGTCTAGG	+	5	0.00277889
CLA-sgRNA1	TGTCACCTTTGCTGCAGGCTNNN	D07	2393262	CATCAGGTTTGCTGCAGGCTGGA	-	4	0.00277148
CLA-sgRNA1	TGTCACCTTTGCTGCAGGCTNNN	D04	24035274	AGCAACCTTTGCTGCAGACGTAG	-	5	0.00277148
CLA-sgRNA1	TGTCACCTTTGCTGCAGGCTNNN	A05	56754675	TGCTAGCTTTGCTGCAGCGTAGA	+	5	0.00275266
CLA-sgRNA1	TGTCACCTTTGCTGCAGGCTNNN	A13	62980151	TGGCAGCTTTGCTGCATTATTGG	+	5	0.00275132
CLA-sgRNA1	TGTCACCTTTGCTGCAGGCTNNN	D13	29321021	TGTCACCTTTCCAGCAAGTTTGA	+	4	0.00269949
CLA-sgRNA1	TGTCACCTTTGCTGCAGGCTNNN	A02	50754619	TGGCAGCCTTGCTGCAATCTNNN	+	5	0.00268671
CLA-sgRNA1	TGTCACCTTTGCTGCAGGCTNNN	D02	62373119	TAGCCGCTTTGCTGCATGCTGGA	+	5	0.0026455
CLA-sgRNA1	TGTCACCTTTGCTGCAGGCTNNN	D12	38662758	TGAAGCCTTTGCTGTAGGGTTGA	-	5	0.00259784
CLA-sgRNA1	TGTCACCTTTGCTGCAGGCTNNN	A06	38730634	TGTGAACTTTGTTGCAGGTTTGG	-	4	0.00259784
CLA-sgRNA1	TGTCACCTTTGCTGCAGGCTNNN	D11	35813040	TGGCAGCTTTGCTGCAATATTGG	+	5	0.0025974
CLA-sgRNA1	TGTCACCTTTGCTGCAGGCTNNN	A02	61262854	TGTCATCTTTAGTTCAGGATAGA	+	5	0.00257828
CLA-sgRNA1	TGTCACCTTTGCTGCAGGCTNNN	A12	69471416	TGTCAACTTTGATGAGTGCTGAG	-	5	0.00256154
CLA-sgRNA1	TGTCACCTTTGCTGCAGGCTNNN	D06	26435093	TATTACCTGTGCAGCATGCTTGG	-	5	0.00250256
CLA-sgRNA1	TGTCACCTTTGCTGCAGGCTNNN	A06	99345377	TGACACCTCTGATGCCGCCTCAG	+	5	0.00248495
CLA-sgRNA1	TGTCACCTTTGCTGCAGGCTNNN	D09	7425087	TGTCACCATGCCTGAAGACTCAG	+	5	0.00248016
CLA-sgRNA1	TGTCACCTTTGCTGCAGGCTNNN	D12	48964789	TGTCAACTTTGCTACGGTCACAG	-	5	0.00242954
CLA-sgRNA1	TGTCACCTTTGCTGCAGGCTNNN	D08	32480805	TGTCTCCGTTTCTGACGGCTAGA	+	5	0.00233956
CLA-sgRNA1	TGTCACCTTTGCTGCAGGCTNNN	D01	39496072	TGTCACCAATAGTGCTGGCTTGA	-	5	0.0023361
CLA-sgRNA1	TGTCACCTTTGCTGCAGGCTNNN	D07	51126853	GATCACCTTTGTTGGAGTCTTAG	-	5	0.00232859
CLA-sgRNA1	TGTCACCTTTGCTGCAGGCTNNN	A02	194336	TGTCAAGTTTGATGGAGGATGGA	+	5	0.00227348
CLA-sgRNA1	TGTCACCTTTGCTGCAGGCTNNN	A11	87317761	TCTCACTTTTCGGGCAGGCTGGG	-	5	0.00224467
CLA-sgRNA1	TGTCACCTTTGCTGCAGGCTNNN	D06	51988036	TGTCAACTTTGCTACGGTCACAG	-	5	0.00221589
CLA-sgRNA1	TGTCACCTTTGCTGCAGGCTNNN	D05	52023681	TGTAATCTTTGCTACAGGAGAGA	+	5	0.00221589
CLA-sgRNA1	TGTCACCTTTGCTGCAGGCTNNN	D01	52030971	CGTCACGTTTAATGCAGGCCTAG	+	5	0.00221589
CLA-sgRNA1	TGTCACCTTTGCTGCAGGCTNNN	D04	1097252	TATCGCCTTTGGGGCAGTCTAGG	+	5	0.00220459
CLA-sgRNA1	TGTCACCTTTGCTGCAGGCTNNN	D12	10981554	TGTCACCTTATTTGCAAGTTTGG	+	5	0.00220459
CLA-sgRNA1	TGTCACCTTTGCTGCAGGCTNNN	D12	52889512	TATCACCATTATTGCACGCTCGG	-	5	0.00220459
CLA-sgRNA1	TGTCACCTTTGCTGCAGGCTNNN	D06	529662	TGTCAAAATTGCTCCTGGCTTGA	+	5	0.00220459
CLA-sgRNA1	TGTCACCTTTGCTGCAGGCTNNN	A13	55282973	TGTCACCTCTGTTGCAGCATCAG	+	4	0.00219298
CLA-sgRNA1	TGTCACCTTTGCTGCAGGCTNNN	A10	88105415	TACCACCTTTTCTGCACGCACGA	+	5	0.00218467
CLA-sgRNA1	TGTCACCTTTGCTGCAGGCTNNN	D12	24712790	TGGCAGCTTTGCTGCAATATTGG	-	5	0.0021818
CLA-sgRNA1	TGTCACCTTTGCTGCAGGCTNNN	D02	28057134	TGGAACGTTTGCTGCCAGCTGGA	+	5	0.00214528
CLA-sgRNA1	TGTCACCTTTGCTGCAGGCTNNN	A10	75102231	AGTCACCTTTGATGCAAACATGA	-	5	0.00214461
CLA-sgRNA1	TGTCACCTTTGCTGCAGGCTNNN	D06	9368557	TGTGACAGAAGCTGCAGGCTCGG	+	5	0.00211517
CLA-sgRNA1	TGTCACCTTTGCTGCAGGCTNNN	D11	12768103	TGCAACCCTTGCTGATGGCTTGA	+	5	0.00203963
CLA-sgRNA1	TGTCACCTTTGCTGCAGGCTNNN	D08	12775804	TGTTACCTTTGGTGCACATTAAG	-	5	0.00203963
CLA-sgRNA1	TGTCACCTTTGCTGCAGGCTNNN	D13	12852926	TTTCGTCTTTGCTGCAAACTTGA	+	5	0.00203963
CLA-sgRNA1	TGTCACCTTTGCTGCAGGCTNNN	D11	12991335	TGGCAACTTTGCTGCAATATTGG	+	5	0.00203963
CLA-sgRNA1	TGTCACCTTTGCTGCAGGCTNNN	D13	1449621	TGTCACCTGTGATCCACACTAAG	+	5	0.00193698
CLA-sgRNA1	TGTCACCTTTGCTGCAGGCTNNN	A05	77370902	AGTCACCGTTGCTAGCGGCTGGA	+	5	0.00192308
CLA-sgRNA1	TGTCACCTTTGCTGCAGGCTNNN	D04	50878395	GGTCACCTTAGCTGCTGCATGGG	-	5	0.00188816
CLA-sgRNA1	TGTCACCTTTGCTGCAGGCTNNN	A12	7666868	GGCCACCTTTGCTGCTGCATGGG	-	5	0.00186287
CLA-sgRNA1	TGTCACCTTTGCTGCAGGCTNNN	A02	76765902	TGCCACTTTTGCTACAGGTTCAG	-	4	0.00186287
CLA-sgRNA1	TGTCACCTTTGCTGCAGGCTNNN	A09	7692961	TATCAGTTTTGCTACAGTCTCAG	-	5	0.00186287
CLA-sgRNA1	TGTCACCTTTGCTGCAGGCTNNN	D02	7711377	GGCCACCTTTGCTGCTGCATGGG	+	5	0.00186287
CLA-sgRNA1	TGTCACCTTTGCTGCAGGCTNNN	D01	6169983	TGTCAGGTTTGCTGGACTCTTGG	+	5	0.00184544
CLA-sgRNA1	TGTCACCTTTGCTGCAGGCTNNN	D13	49522626	TGTCAGGCTTGCGGCAGGCCTGA	+	5	0.00183715
CLA-sgRNA1	TGTCACCTTTGCTGCAGGCTNNN	A13	19465749	ATTCACCTTTATTTCAGGCTCGA	+	5	0.00183627
CLA-sgRNA1	TGTCACCTTTGCTGCAGGCTNNN	D06	60016823	TGTCAACTTTGCTGGATTATGAG	+	5	0.00181803
CLA-sgRNA1	TGTCACCTTTGCTGCAGGCTNNN	A09	8337619	TGTGACTTTTGCTGCAAGTGTGA	-	5	0.00177778
CLA-sgRNA1	TGTCACCTTTGCTGCAGGCTNNN	A12	83578077	TTTCATCTTAGACGCAGGCTCAG	+	5	0.00177778
CLA-sgRNA1	TGTCACCTTTGCTGCAGGCTNNN	A10	56027749	TGTCATCTTCGGTTCAGGATAGA	+	5	0.00177271
CLA-sgRNA1	TGTCACCTTTGCTGCAGGCTNNN	A13	78103947	TGTCATATTTGCTGCAGTGATGG	-	5	0.00176367
CLA-sgRNA1	TGTCACCTTTGCTGCAGGCTNNN	A01	78604954	TGGCACCATTGCTGCAGAACTAG	+	5	0.00176367
CLA-sgRNA1	TGTCACCTTTGCTGCAGGCTNNN	A11	63135710	TGGCACCTTATCTCCAGCCTGGA	+	5	0.00174687
CLA-sgRNA1	TGTCACCTTTGCTGCAGGCTNNN	A13	63220503	TGTCGCAATTGATGCAAGCTCGA	+	5	0.00174687
CLA-sgRNA1	TGTCACCTTTGCTGCAGGCTNNN	A03	63251978	TGTTACCTTTGTTGAATGCTTGA	+	4	0.00174687
CLA-sgRNA1	TGTCACCTTTGCTGCAGGCTNNN	A03	63347558	TGTAACCTTTGCTGGGGGTGAAG	+	5	0.00174687
CLA-sgRNA1	TGTCACCTTTGCTGCAGGCTNNN	D11	63393310	GGTCACCTTGGCTGCTGCATGGG	-	5	0.00174687
CLA-sgRNA1	TGTCACCTTTGCTGCAGGCTNNN	D11	31225164	TGGTACCTTAGCTTCAGGGTCAG	-	5	0.00173611
CLA-sgRNA1	TGTCACCTTTGCTGCAGGCTNNN	D06	28246844	TGTGAACTTTTTTGCAGGTTTGG	+	5	0.00171958
CLA-sgRNA1	TGTCACCTTTGCTGCAGGCTNNN	A01	32397519	TGTTACCATTGCTGTAGGCAAGG	+	4	0.00166342
CLA-sgRNA1	TGTCACCTTTGCTGCAGGCTNNN	A08	81820749	TGTATCCTTTGCTCCAAGATGGG	-	5	0.00166192
CLA-sgRNA1	TGTCACCTTTGCTGCAGGCTNNN	D01	5709957	GGTCACCTTGGCTGCTGCATGGG	+	5	0.00165344
CLA-sgRNA1	TGTCACCTTTGCTGCAGGCTNNN	D10	9088415	TGTCAACTTTGCTTTGTGCTAGA	-	5	0.00163899
CLA-sgRNA1	TGTCACCTTTGCTGCAGGCTNNN	D01	26652546	ATTCACCTTTACTGTAGACTGGA	+	5	0.00161797
CLA-sgRNA1	TGTCACCTTTGCTGCAGGCTNNN	D07	53777660	TGTCACCTCTACTTCAGGTGTGG	+	5	0.00160256
CLA-sgRNA1	TGTCACCTTTGCTGCAGGCTNNN	D04	29585030	TGGAGCCTTTGATGCAGGCAAGG	-	5	0.00158044
CLA-sgRNA1	TGTCACCTTTGCTGCAGGCTNNN	D09	25703100	TATCACATTTGCTGCAAGTGTAG	+	5	0.00157563
CLA-sgRNA1	TGTCACCTTTGCTGCAGGCTNNN	A11	91247952	GGTCACCTTGGCTGCTGCATGGG	+	5	0.00151083
CLA-sgRNA1	TGTCACCTTTGCTGCAGGCTNNN	A03	83348579	TGACACCGTTGCCGGAGACTAAG	+	5	0.00151053
CLA-sgRNA1	TGTCACCTTTGCTGCAGGCTNNN	D08	12225685	TTTGAACTAAGCTGCAGGCTAGA	+	5	0.00140842
CLA-sgRNA1	TGTCACCTTTGCTGCAGGCTNNN	A12	20826524	TGTCAATTTTACTACAGTCTCAG	-	5	0.00140374
CLA-sgRNA1	TGTCACCTTTGCTGCAGGCTNNN	A08	11574335	TCTAACCTTTTCTTCAGTCTCAG	-	5	0.00139509
CLA-sgRNA1	TGTCACCTTTGCTGCAGGCTNNN	A10	6866027	TGGTACCCTTGCTGGTGGCTCAG	+	5	0.0013875
CLA-sgRNA1	TGTCACCTTTGCTGCAGGCTNNN	D03	11903518	TGCCACCTTTGCCTTAGGCGTGA	-	5	0.0013818
CLA-sgRNA1	TGTCACCTTTGCTGCAGGCTNNN	A08	1939847	TGTTACTTTTGCTGCTGGTCTAG	-	5	0.00136207
CLA-sgRNA1	TGTCACCTTTGCTGCAGGCTNNN	A10	84688732	TTTCATCTTTGCTGTAGAGTAGG	+	5	0.00135175
CLA-sgRNA1	TGTCACCTTTGCTGCAGGCTNNN	D10	9661270	TGGCACTTTTGCAGCAGGTGGAG	+	5	0.00133915
CLA-sgRNA1	TGTCACCTTTGCTGCAGGCTNNN	A10	96693000	AAGCACCTTTGCTGCAGCTTCGG	-	5	0.00133915
CLA-sgRNA1	TGTCACCTTTGCTGCAGGCTNNN	D09	28575886	TGGCAGCTTTGCTGCAATATTGG	+	5	0.00133547
CLA-sgRNA1	TGTCACCTTTGCTGCAGGCTNNN	A07	2157747	CATCAGGTTTGCTGCAGGCTGGA	-	4	0.00133398
CLA-sgRNA1	TGTCACCTTTGCTGCAGGCTNNN	A01	79546574	TGGCAGCTTTTCTGCAGTATTGG	-	5	0.00132953
CLA-sgRNA1	TGTCACCTTTGCTGCAGGCTNNN	A05	7987925	TGTAAGCTTGGCTGCAATCTTGA	-	5	0.00132953
CLA-sgRNA1	TGTCACCTTTGCTGCAGGCTNNN	D05	799258	TGACATCTTTGCTGCAGGATAAG	+	3	0.00132953
CLA-sgRNA1	TGTCACCTTTGCTGCAGGCTNNN	A05	8025683	GATCACCTTTCCTGCATGGTTGG	-	5	0.00132953
CLA-sgRNA1	TGTCACCTTTGCTGCAGGCTNNN	A11	10158515	GGTCACCTTGGCTGCTGCATGGG	+	5	0.00132718
CLA-sgRNA1	TGTCACCTTTGCTGCAGGCTNNN	A11	10176090	TGTCAGCTTTGCTGTGATCTGAG	-	5	0.00132718
CLA-sgRNA1	TGTCACCTTTGCTGCAGGCTNNN	A08	84869096	TGACACCTTTACAGCACCCTAAG	+	5	0.00131855
CLA-sgRNA1	TGTCACCTTTGCTGCAGGCTNNN	A11	78681517	TTTCACCTTTACGGATGGCTTGG	+	5	0.00131579
CLA-sgRNA1	TGTCACCTTTGCTGCAGGCTNNN	A09	67419230	TGTAACATTTTCTGCAGTTTTGA	-	5	0.00129808
CLA-sgRNA1	TGTCACCTTTGCTGCAGGCTNNN	D12	19363079	TGTGACCATTGCTAGAGGATAGA	+	5	0.00128195
CLA-sgRNA1	TGTCACCTTTGCTGCAGGCTNNN	A07	51426435	TGGCAGCTTTGCTGCAATATTGG	-	5	0.00125386
CLA-sgRNA1	TGTCACCTTTGCTGCAGGCTNNN	A11	44117035	TTTCACCATTGCATCATGCTGAG	-	5	0.00124008
CLA-sgRNA1	TGTCACCTTTGCTGCAGGCTNNN	D13	44171601	TGGCACCTTTGGTGCCGCCACAG	-	5	0.00124008
CLA-sgRNA1	TGTCACCTTTGCTGCAGGCTNNN	A02	28826775	TATCAGTTTTGCTACAGTCTTAG	+	5	0.00123503
CLA-sgRNA1	TGTCACCTTTGCTGCAGGCTNNN	D08	58325251	TGTCACCTTCTCTGTGGTCTTAG	-	5	0.00123126
CLA-sgRNA1	TGTCACCTTTGCTGCAGGCTNNN	D09	10559420	GGTCACTTTTGCTGTTGCCTAGG	-	5	0.00122866
CLA-sgRNA1	TGTCACCTTTGCTGCAGGCTNNN	A09	67515185	GGTCACCTTGGCTGCTGCATGGG	-	5	0.00117244
CLA-sgRNA1	TGTCACCTTTGCTGCAGGCTNNN	A13	68453757	AGACACCTTTGCAGAAGGTTGGG	+	5	0.00115955
CLA-sgRNA1	TGTCACCTTTGCTGCAGGCTNNN	D12	57473915	TGTCAACTCAGCTTCATGCTTGG	-	5	0.00112054
CLA-sgRNA1	TGTCACCTTTGCTGCAGGCTNNN	D10	57697839	TATCACCTTTGCTTCATCCAAGG	-	5	0.00112054
CLA-sgRNA1	TGTCACCTTTGCTGCAGGCTNNN	D10	4497310	TATCACCCTTGCTTCAACCTTGA	-	5	0.00111569
CLA-sgRNA1	TGTCACCTTTGCTGCAGGCTNNN	D07	3287544	TCGCAGCTTTTTTGCAGGCTTGG	-	5	0.00106415
CLA-sgRNA1	TGTCACCTTTGCTGCAGGCTNNN	A12	84625344	TTCCACGTGTGCGGCAGGCTGGG	+	5	0.00104751
CLA-sgRNA1	TGTCACCTTTGCTGCAGGCTNNN	D09	6946039	TGTCACCTTTGGTGAAGGAAAGA	-	4	0.00104063
CLA-sgRNA1	TGTCACCTTTGCTGCAGGCTNNN	A07	33753581	TATCATCTTTGGTTCAGGATAGA	+	5	0.00103888
CLA-sgRNA1	TGTCACCTTTGCTGCAGGCTNNN	A08	84318133	TGTCATGTTTACTGAAGGGTTGA	-	5	0.001036
CLA-sgRNA1	TGTCACCTTTGCTGCAGGCTNNN	A03	60878031	TGTGAACTTTACTGGTGGCTGGG	+	5	0.00103408
CLA-sgRNA1	TGTCACCTTTGCTGCAGGCTNNN	A06	60951093	CGTCACCTTTGTCGTAGCCTTGG	-	5	0.00103408
CLA-sgRNA1	TGTCACCTTTGCTGCAGGCTNNN	A11	20416867	TGTTACCATTGTTGAATGCTTGA	+	5	0.00102708
CLA-sgRNA1	TGTCACCTTTGCTGCAGGCTNNN	A11	20432375	TCTCACATTTTCTGCAGGTGAAG	-	5	0.00102708
CLA-sgRNA1	TGTCACCTTTGCTGCAGGCTNNN	A06	13486578	TGTCTCCCATGATTCAGGCTGGG	-	5	0.00102382
CLA-sgRNA1	TGTCACCTTTGCTGCAGGCTNNN	A09	13652353	TGGCAGCTTTGCTGGAGTATTGG	+	5	0.00102382
CLA-sgRNA1	TGTCACCTTTGCTGCAGGCTNNN	D03	28261639	TGGCACCTTTGGTGCCGCCACAG	-	5	0.00098419
CLA-sgRNA1	TGTCACCTTTGCTGCAGGCTNNN	A09	28263434	TGTCACAGTTTGTGCTGGCTAAG	+	5	0.00098419
CLA-sgRNA1	TGTCACCTTTGCTGCAGGCTNNN	A04	59845285	TTTCATCTTTGGTGCAGATTTGG	-	5	0.000948296
CLA-sgRNA1	TGTCACCTTTGCTGCAGGCTNNN	A03	63439133	TATCGCCTTTGCTTCAACCTTGA	-	5	0.000944081
CLA-sgRNA1	TGTCACCTTTGCTGCAGGCTNNN	A05	84279783	TGTTACCATTGTGGCAAGCTGGG	-	5	0.000897868
CLA-sgRNA1	TGTCACCTTTGCTGCAGGCTNNN	D10	21417805	TGTCTACTCTGCTGCAGTCGTAG	-	5	0.00087344
CLA-sgRNA1	TGTCACCTTTGCTGCAGGCTNNN	D07	50082990	TGTCGCCTCTGCTATAGGCGTGA	-	5	0.000859788
CLA-sgRNA1	TGTCACCTTTGCTGCAGGCTNNN	D04	50089536	TGTCACTATTGATGCAGGAGTAG	+	5	0.000859788
CLA-sgRNA1	TGTCACCTTTGCTGCAGGCTNNN	A07	50128578	TGGCAGCTTTGCTGCAAAATTGG	+	5	0.000859788
CLA-sgRNA1	TGTCACCTTTGCTGCAGGCTNNN	D05	50198885	TGTCATCTTTGCTTCACAATAGG	+	5	0.000859788
CLA-sgRNA1	TGTCACCTTTGCTGCAGGCTNNN	A07	65140164	TATCACCTTTGAGGTAGTCTAGG	+	5	0.00084293
CLA-sgRNA1	TGTCACCTTTGCTGCAGGCTNNN	A07	39580679	TGTCAGTTTTACTACAGTCTCAG	+	5	0.000841751
CLA-sgRNA1	TGTCACCTTTGCTGCAGGCTNNN	A10	8029956	TGTCACCATTGATGAATGCTTGA	-	4	0.000829082
CLA-sgRNA1	TGTCACCTTTGCTGCAGGCTNNN	A12	7661004	TGGCTCCTCTTCTGTAGGCTCAG	-	5	0.000816993
CLA-sgRNA1	TGTCACCTTTGCTGCAGGCTNNN	A01	6488327	TCTGACATATGCTCCAGGCTTGG	+	5	0.000763126
CLA-sgRNA1	TGTCACCTTTGCTGCAGGCTNNN	A03	13031696	TGACACTTTTTCTTCAGACTGGG	-	5	0.000736532
CLA-sgRNA1	TGTCACCTTTGCTGCAGGCTNNN	D03	38738519	TTTCTCCTTTGATGCATGGTAAG	-	5	0.000721622
CLA-sgRNA1	TGTCACCTTTGCTGCAGGCTNNN	D04	36664489	TGTCAGATCTGCTCCAGGTTCAG	+	5	0.000708617
CLA-sgRNA1	TGTCACCTTTGCTGCAGGCTNNN	D13	36687149	TGTCAGCTCAGCTGTCGGCTTGG	+	5	0.000708617
CLA-sgRNA1	TGTCACCTTTGCTGCAGGCTNNN	A13	71238498	TTTCACCTTTGCAGTAGTTTAGA	+	5	0.000693207
CLA-sgRNA1	TGTCACCTTTGCTGCAGGCTNNN	A03	38593647	TGTCAAATTTGCTGCTAGGTGGA	-	5	0.000690335
CLA-sgRNA1	TGTCACCTTTGCTGCAGGCTNNN	A07	39570881	TGTAACATTAGGTGCATGCTCGA	+	5	0.000681252
CLA-sgRNA1	TGTCACCTTTGCTGCAGGCTNNN	A07	3882440	TCCCACCTTTGATGGAGACTTGG	+	5	0.000632807
CLA-sgRNA1	TGTCACCTTTGCTGCAGGCTNNN	D08	38843746	TTTTACCTTTGCTTCAGTATCAG	-	5	0.000632807
CLA-sgRNA1	TGTCACCTTTGCTGCAGGCTNNN	D09	38904810	TGTCACCCTTGATGGAAACTCGA	+	5	0.000632807
CLA-sgRNA1	TGTCACCTTTGCTGCAGGCTNNN	A05	389553	TGACATCTTTGCTGTAGGATAAG	+	4	0.000632807
CLA-sgRNA1	TGTCACCTTTGCTGCAGGCTNNN	D12	39047554	AGTCTACTTTGCTGCAAACTCAG	+	5	0.000632807
CLA-sgRNA1	TGTCACCTTTGCTGCAGGCTNNN	D01	39049082	TTTCACTTTAGTTGGAGGCTTGG	+	5	0.000632807
CLA-sgRNA1	TGTCACCTTTGCTGCAGGCTNNN	D06	8948770	TGTCACCGTTGCAGCAAGAATAG	-	5	0.000627578
CLA-sgRNA1	TGTCACCTTTGCTGCAGGCTNNN	D07	9046898	TGTCACCTTTGCCGTAAGACCGA	-	5	0.000627578
CLA-sgRNA1	TGTCACCTTTGCTGCAGGCTNNN	D13	39270968	TGTTACCTTAGATGAATGCTGAG	+	5	0.00060937
CLA-sgRNA1	TGTCACCTTTGCTGCAGGCTNNN	D13	32131354	TGGCAGCTTTGCTGCAATATTGG	-	5	0.000566893
CLA-sgRNA1	TGTCACCTTTGCTGCAGGCTNNN	D07	50876243	TGTCACCTTTGGTGTGGGTGTAG	+	5	0.000555778
CLA-sgRNA1	TGTCACCTTTGCTGCAGGCTNNN	A11	86858224	TGACACCTTTTTTGAAGACTCGA	+	5	0.000551322
CLA-sgRNA1	TGTCACCTTTGCTGCAGGCTNNN	D02	27641046	CTTCTCCTTTGCTGCATGCATGA	-	5	0.000549451
CLA-sgRNA1	TGTCACCTTTGCTGCAGGCTNNN	D01	68565	GGTCACCTTTGCTGCTGCATGGG	-	4	0.000547138
CLA-sgRNA1	TGTCACCTTTGCTGCAGGCTNNN	D10	53272987	TACCACCTTTTCTGCATGCACGA	+	5	0.000541439
CLA-sgRNA1	TGTCACCTTTGCTGCAGGCTNNN	D02	34047233	TCTCACCTTTTCTACAAGGTGGA	-	5	0.000506155
CLA-sgRNA1	TGTCACCTTTGCTGCAGGCTNNN	D09	34091035	TTTCACCTTTGCAGCGGCATAAG	-	5	0.000506155
CLA-sgRNA1	TGTCACCTTTGCTGCAGGCTNNN	D13	58443563	TGTCATATTTGCTGCAGTGATGG	-	5	0.0005002
CLA-sgRNA1	TGTCACCTTTGCTGCAGGCTNNN	A06	58555101	TATCAGCTTTGCTACAGTCTCAG	-	4	0.0005002
CLA-sgRNA1	TGTCACCTTTGCTGCAGGCTNNN	A07	50634259	TGTCATCTCTGCTGAAAGATTGG	+	5	0.000496032
CLA-sgRNA1	TGTCACCTTTGCTGCAGGCTNNN	D03	39364654	TATCGCCTTTGCAGCAGCCTAGG	-	4	0.000492184
CLA-sgRNA1	TGTCACCTTTGCTGCAGGCTNNN	D02	31746289	TTTTAACTTTGGTGCAGGTTTGG	-	5	0.000485909
CLA-sgRNA1	TGTCACCTTTGCTGCAGGCTNNN	A02	50858626	TGGCAGCTTTGCTGCAATATTGG	+	5	0.000464472
CLA-sgRNA1	TGTCACCTTTGCTGCAGGCTNNN	D04	50873894	GGTCACCTTAGCTGCTGCATGGG	-	5	0.000464472
CLA-sgRNA1	TGTCACCTTTGCTGCAGGCTNNN	D11	56121693	TGTGACATTTGGTGAAGGCAGAG	-	5	0.000454542
CLA-sgRNA1	TGTCACCTTTGCTGCAGGCTNNN	D07	5612757	AGGCATCTTTGCTTAAGGCTTGG	-	5	0.000454542
CLA-sgRNA1	TGTCACCTTTGCTGCAGGCTNNN	A12	733988	TGACGCCATTGCAGCAGGGTTAG	-	5	0.000446429
CLA-sgRNA1	TGTCACCTTTGCTGCAGGCTNNN	A04	8444436	TGTCACCTATGTCCCAAGCTTGA	+	5	0.000430976
CLA-sgRNA1	TGTCACCTTTGCTGCAGGCTNNN	A05	68517188	TGTCTACTTTCCTGCATGTTGGA	-	5	0.000410354
CLA-sgRNA1	TGTCACCTTTGCTGCAGGCTNNN	A11	67466579	GGTCACCTTGGCTGCTGCATGGG	+	5	0.00040724
CLA-sgRNA1	TGTCACCTTTGCTGCAGGCTNNN	D06	31451659	AGTCACCTTTCCCGCATGTTCAG	+	5	0.000390813
CLA-sgRNA1	TGTCACCTTTGCTGCAGGCTNNN	A11	60987205	TTTCACTTTTGCTGAAAGCTCGA	-	4	0.000387507
CLA-sgRNA1	TGTCACCTTTGCTGCAGGCTNNN	A03	62479599	TGTCAACTATGTGGCAGACTTGG	-	5	0.000342161
CLA-sgRNA1	TGTCACCTTTGCTGCAGGCTNNN	A05	80355840	AGACACCTTTGCGGAAGGTTTGA	+	5	0.000330688
CLA-sgRNA1	TGTCACCTTTGCTGCAGGCTNNN	A12	80467467	TGTCACCTTTGGTCAACCCTTGA	-	5	0.000330688
CLA-sgRNA1	TGTCACCTTTGCTGCAGGCTNNN	A04	56807852	TGTCACCTTATCTGCATGCTTAG	+	3	0.00032935
CLA-sgRNA1	TGTCACCTTTGCTGCAGGCTNNN	D06	57074454	TTTCACTTTTCGAGCAGGCTGGA	+	5	0.00032935
CLA-sgRNA1	TGTCACCTTTGCTGCAGGCTNNN	D01	571414	TGTCAGCTTTGCTGGTACCTTGA	+	5	0.000317969
CLA-sgRNA1	TGTCACCTTTGCTGCAGGCTNNN	D11	28202422	TGGCACCTTTGCTGCCGCCACAG	+	4	0.000250627
CLA-sgRNA1	TGTCACCTTTGCTGCAGGCTNNN	D02	28204469	TGCCACCTTGGCTGCACAATTGA	-	5	0.000250627
CLA-sgRNA1	TGTCACCTTTGCTGCAGGCTNNN	D13	38555518	TGCCACCATCGCTGCATGCTTGG	-	4	0.000224135
CLA-sgRNA1	TGTCACCTTTGCTGCAGGCTNNN	D10	56498653	GGTCACCTTGGCTGCTGCATGGG	+	5	0.000185737
CLA-sgRNA1	TGTCACCTTTGCTGCAGGCTNNN	A04	60713789	TCTCACCTTTGCAGAGAGCTAAG	-	5	0.000173438
CLA-sgRNA1	TGTCACCTTTGCTGCAGGCTNNN	D13	46529371	TGTCAGGCTTGCGGCAGGCCTGG	-	5	0.000170981
CLA-sgRNA1	TGTCACCTTTGCTGCAGGCTNNN	D08	46598072	TGGCACCTTTGGTGCCGCCACAG	+	5	0.000170981
CLA-sgRNA1	TGTCACCTTTGCTGCAGGCTNNN	A10	39058888	TGTCACTTTAGCTGCTGATTTGG	+	5	0.000169502
CLA-sgRNA1	TGTCACCTTTGCTGCAGGCTNNN	A13	3922215	AGTCATCTTTGCTGCATTCAAGA	-	5	0.000169502
CLA-sgRNA1	TGTCACCTTTGCTGCAGGCTNNN	D08	39243884	TGACAGCTTTGCTGCAATATTAG	+	5	0.000169502
CLA-sgRNA1	TGTCACCTTTGCTGCAGGCTNNN	A07	61470611	TGGCAACTTTACTGCATGTTTGG	+	5	0.000161603
CLA-sgRNA1	TGTCACCTTTGCTGCAGGCTNNN	A09	513723	TGTTATCTTAGCTGCAAGCAAGA	+	5	0.000158049
CLA-sgRNA1	TGTCACCTTTGCTGCAGGCTNNN	D07	34493954	TGTCATCTCTGCTGAAAGATTGG	+	5	0.000142519
CLA-sgRNA1	TGTCACCTTTGCTGCAGGCTNNN	D05	53836843	GGTCACCTTGGCTGCTGCATGGG	-	5	0.000134669
CLA-sgRNA1	TGTCACCTTTGCTGCAGGCTNNN	D10	56720467	TGTCACCTTTGTGTCAAGTTTGA	+	5	0.000132908
CLA-sgRNA1	TGTCACCTTTGCTGCAGGCTNNN	D01	572715	TGTCAGCTTTGCTGGTACCTTGA	+	5	0.00012032
CLA-sgRNA1	TGTCACCTTTGCTGCAGGCTNNN	D07	34123158	TGGCAGCTTTGCTGCAATATTGG	-	5	7.37137e-05
CLA-sgRNA1	TGTCACCTTTGCTGCAGGCTNNN	A06	70263548	TGGCAACTTTGCTGCATTATTGG	+	5	5.78126e-05
CLA-sgRNA1	TGTCACCTTTGCTGCAGGCTNNN	A10	70352898	TGTGACCTTTGTTTCAGCATAAG	+	5	5.78126e-05
CLA-sgRNA1	TGTCACCTTTGCTGCAGGCTNNN	D08	50220984	TGACACCTTTACGGCACCCTAAG	+	5	5.51146e-05
CLA-sgRNA1	TGTCACCTTTGCTGCAGGCTNNN	D05	58026694	TCCTGCCTTTCCTGCAGGCTGAG	-	5	3.62571e-05
CLA-sgRNA1	TGTCACCTTTGCTGCAGGCTNNN	A06	58091913	TGTTTCCTTGGCTGAAGGTTGGA	+	5	3.62571e-05
CLA-sgRNA1	TGTCACCTTTGCTGCAGGCTNNN	A05	11147744	TGCCGCCTTTGCTGCGGCCACGG	-	5	0
CLA-sgRNA1	TGTCACCTTTGCTGCAGGCTNNN	D05	13808415	TGTCACTTTCGCTGCCTACTTAG	-	5	0
CLA-sgRNA1	TGTCACCTTTGCTGCAGGCTNNN	D07	14674559	TGTCACCTTTTCTGTACAGTTGA	+	5	0
CLA-sgRNA1	TGTCACCTTTGCTGCAGGCTNNN	A11	14705715	TGTCACATTTGTTGCCGGAGCAG	-	5	0
CLA-sgRNA1	TGTCACCTTTGCTGCAGGCTNNN	A13	14999394	TGGCACCGTTGCTGGGGACTAAG	-	5	0
CLA-sgRNA1	TGTCACCTTTGCTGCAGGCTNNN	D11	15027520	GTTCACCATTACTGCTGGCTTGG	-	5	0
CLA-sgRNA1	TGTCACCTTTGCTGCAGGCTNNN	A04	15033769	TATCAGTTTTGCTACAGTCTCAG	+	5	0
CLA-sgRNA1	TGTCACCTTTGCTGCAGGCTNNN	D05	15104842	TGTCAACTTATCTGCATACTTAG	+	5	0
CLA-sgRNA1	TGTCACCTTTGCTGCAGGCTNNN	A08	15145991	TTTGAACTAAGCTGCAGGCTAGA	+	5	0
CLA-sgRNA1	TGTCACCTTTGCTGCAGGCTNNN	A03	15181194	TTTTTCCTTGGCTGCAGGTTAGG	+	5	0
CLA-sgRNA1	TGTCACCTTTGCTGCAGGCTNNN	D13	15227738	AGTCACCATTGATGCAGGGTAGA	+	4	0
CLA-sgRNA1	TGTCACCTTTGCTGCAGGCTNNN	A05	15420003	TGTCAACTTATCTGCATACTTAG	+	5	0
CLA-sgRNA1	TGTCACCTTTGCTGCAGGCTNNN	A07	15513822	TGCCTACTATGGTGCAGGCTAAG	+	5	0
CLA-sgRNA1	TGTCACCTTTGCTGCAGGCTNNN	D12	15621890	GGCCACTTTTGCTAAAGGCTGAG	-	5	0
CLA-sgRNA1	TGTCACCTTTGCTGCAGGCTNNN	D01	15635915	TGTCACTTTGGCTCCAGCTTAAG	+	5	0
CLA-sgRNA1	TGTCACCTTTGCTGCAGGCTNNN	D10	15675605	TGTCACCATTGATGAATGCTTGA	-	4	0
CLA-sgRNA1	TGTCACCTTTGCTGCAGGCTNNN	A07	15718720	TGTCATCTTTGGTTCAAGATAGA	+	5	0
CLA-sgRNA1	TGTCACCTTTGCTGCAGGCTNNN	A08	15741236	TGTTACCTTTGGTGCACATTAAG	-	5	0
CLA-sgRNA1	TGTCACCTTTGCTGCAGGCTNNN	D07	15804512	TATCACCTATGCTGTAGGAGTAG	-	5	0
CLA-sgRNA1	TGTCACCTTTGCTGCAGGCTNNN	A11	16092901	TTTCAGCTTTGCTGGTCGCTTAG	+	5	0
CLA-sgRNA1	TGTCACCTTTGCTGCAGGCTNNN	D10	16265162	TATCATTTTTGCTGAAGACTGGG	-	5	0
CLA-sgRNA1	TGTCACCTTTGCTGCAGGCTNNN	A02	16313189	CGTGACCATTGCTCCATGCTGAG	-	5	0
CLA-sgRNA1	TGTCACCTTTGCTGCAGGCTNNN	D07	16319097	TAAAACCTTTGCTCCAAGCTTAG	-	5	0
CLA-sgRNA1	TGTCACCTTTGCTGCAGGCTNNN	A03	16349524	TGGCACCTCTTCTTCAGGTTGAG	-	5	0
CLA-sgRNA1	TGTCACCTTTGCTGCAGGCTNNN	A07	16546763	TTTAACATTTGTTGCAGACTCGA	+	5	0
CLA-sgRNA1	TGTCACCTTTGCTGCAGGCTNNN	D12	16667231	TGTCTACTATTTTGCAGGCTAAG	-	5	0
CLA-sgRNA1	TGTCACCTTTGCTGCAGGCTNNN	A02	16691716	TGTGAGCTTTACTGGTGGCTAGG	+	5	0
CLA-sgRNA1	TGTCACCTTTGCTGCAGGCTNNN	A02	1672374	TGACATCTTTGCCGCAAGCTTGA	-	4	0
CLA-sgRNA1	TGTCACCTTTGCTGCAGGCTNNN	A05	16801081	TCTCACTTTTTATGCATGCTGGG	+	5	0
CLA-sgRNA1	TGTCACCTTTGCTGCAGGCTNNN	D01	16809129	GGTCACCTTGGCTGCTGCATGGG	-	5	0
CLA-sgRNA1	TGTCACCTTTGCTGCAGGCTNNN	D01	16813779	GGTCACCTTGGCTGCTGCATGGG	-	5	0
CLA-sgRNA1	TGTCACCTTTGCTGCAGGCTNNN	A13	1681719	TCTCACGTTTCCTTCAGGTTGGG	-	5	0
CLA-sgRNA1	TGTCACCTTTGCTGCAGGCTNNN	D02	16825628	TGACAAATTTGCTTGAGGCTGAG	-	5	0
CLA-sgRNA1	TGTCACCTTTGCTGCAGGCTNNN	D07	16876834	ACTCACCTTTGCTGCAAGGGCAG	-	5	0
CLA-sgRNA1	TGTCACCTTTGCTGCAGGCTNNN	D11	16900658	TGCCAACTTCGATGAAGGCTTGA	+	5	0
CLA-sgRNA1	TGTCACCTTTGCTGCAGGCTNNN	A04	17025756	GGTCATCTTTTCGGCAGACTTGA	+	5	0
CLA-sgRNA1	TGTCACCTTTGCTGCAGGCTNNN	D09	17274480	TGTCACTTTTGTTCCAAGTTAGA	-	5	0
CLA-sgRNA1	TGTCACCTTTGCTGCAGGCTNNN	D10	17303374	TGACACCTTTGGTGCCGCCACAG	-	5	0
CLA-sgRNA1	TGTCACCTTTGCTGCAGGCTNNN	D10	17304248	TGGCACCTTTGGTGCCGCCGCAG	+	5	0
CLA-sgRNA1	TGTCACCTTTGCTGCAGGCTNNN	A01	17315614	TGTCATCTTCGGTTCAGGATAGA	-	5	0
CLA-sgRNA1	TGTCACCTTTGCTGCAGGCTNNN	A05	17339892	TGTCACCTTTAGTGCTGGTTAGA	-	4	0
CLA-sgRNA1	TGTCACCTTTGCTGCAGGCTNNN	D02	17390456	TTTTACCTTGTCAGCAGGCTTGA	+	5	0
CLA-sgRNA1	TGTCACCTTTGCTGCAGGCTNNN	D01	17406678	TGTTACGTTTGTTGCAGGTACGG	+	5	0
CLA-sgRNA1	TGTCACCTTTGCTGCAGGCTNNN	D01	17416367	TGTTGCGTTTGCTGCAGGTACGG	+	5	0
CLA-sgRNA1	TGTCACCTTTGCTGCAGGCTNNN	A07	17523883	TGCAACCTTTGCTTTAGGCTAAG	-	4	0
CLA-sgRNA1	TGTCACCTTTGCTGCAGGCTNNN	D01	17611275	TGGTACCCTTGCTGGTGGCTCAG	-	5	0
CLA-sgRNA1	TGTCACCTTTGCTGCAGGCTNNN	A10	17650376	TGTCAACCTTGCTGCAAACCCAG	-	5	0
CLA-sgRNA1	TGTCACCTTTGCTGCAGGCTNNN	D02	17656752	TGTCACCCTTACGGCACCCTGAG	+	5	0
CLA-sgRNA1	TGTCACCTTTGCTGCAGGCTNNN	A13	17761259	TATCATCTTTGCTGCAATATTGG	-	5	0
CLA-sgRNA1	TGTCACCTTTGCTGCAGGCTNNN	D07	1778802	TGGCACCTTTGCTGCAGCCACAG	+	3	0
CLA-sgRNA1	TGTCACCTTTGCTGCAGGCTNNN	D10	18075210	TGTCAACTTTGCTACGGTCACAG	+	5	0
CLA-sgRNA1	TGTCACCTTTGCTGCAGGCTNNN	D05	18156799	GTTCACATTTGCTGCAGACTCAG	+	4	0
CLA-sgRNA1	TGTCACCTTTGCTGCAGGCTNNN	A07	18171049	TGTCACCTTTTCTGTACAGTCGA	+	5	0
CLA-sgRNA1	TGTCACCTTTGCTGCAGGCTNNN	D12	18237295	TGTCAGGCTTGCGGCAGGCTTGG	-	4	0
CLA-sgRNA1	TGTCACCTTTGCTGCAGGCTNNN	A03	18240852	TATCAGTTTTGCTACAGTCTTAG	+	5	0
CLA-sgRNA1	TGTCACCTTTGCTGCAGGCTNNN	D06	18256833	TATCACTTTTACTACAGTCTCAG	-	5	0
CLA-sgRNA1	TGTCACCTTTGCTGCAGGCTNNN	D09	18368756	TGTCTCCTCTGTTGCAGCATTGA	-	5	0
CLA-sgRNA1	TGTCACCTTTGCTGCAGGCTNNN	D13	18369948	TTTCACCCTTGCTGCCGAGTTAG	-	5	0
CLA-sgRNA1	TGTCACCTTTGCTGCAGGCTNNN	A10	18418361	TATCAGTTTTGCTACAGTCTTAG	-	5	0
CLA-sgRNA1	TGTCACCTTTGCTGCAGGCTNNN	A08	18462521	TGGCAGCTTTGCTGCAATATCGA	-	5	0
CLA-sgRNA1	TGTCACCTTTGCTGCAGGCTNNN	D06	18591518	TGTTACCTTGGCAACAGACTAGA	+	5	0
CLA-sgRNA1	TGTCACCTTTGCTGCAGGCTNNN	D11	18599870	TGTCACTTTAGCAACAGGCGAGA	+	5	0
CLA-sgRNA1	TGTCACCTTTGCTGCAGGCTNNN	D09	18601637	TGGCAGCTTTGCTGCAATATTGG	-	5	0
CLA-sgRNA1	TGTCACCTTTGCTGCAGGCTNNN	D08	1869540	GGTCACCTTGGCTGCTGCATGGG	+	5	0
CLA-sgRNA1	TGTCACCTTTGCTGCAGGCTNNN	D08	1874048	GGTCACCTTGGCTGCTGCATGGG	+	5	0
CLA-sgRNA1	TGTCACCTTTGCTGCAGGCTNNN	D03	19272871	TGGCAGCTTTGCTGCAATATTGG	+	5	0
CLA-sgRNA1	TGTCACCTTTGCTGCAGGCTNNN	D07	2412664	CATCAGGTTTGCTGCAGGCTGGA	-	4	0
CLA-sgRNA1	TGTCACCTTTGCTGCAGGCTNNN	D03	25315166	TATCACTTTTACTACAGTCTCAG	+	5	0
CLA-sgRNA1	TGTCACCTTTGCTGCAGGCTNNN	D01	26856441	TGGCACCTTTGGTGCCGCCACAG	+	5	0
CLA-sgRNA1	TGTCACCTTTGCTGCAGGCTNNN	A12	27479095	TGTTACCATTGTTGAATGCTTGA	+	5	0
CLA-sgRNA1	TGTCACCTTTGCTGCAGGCTNNN	A04	27785661	TCTCACCTCTTCAGCGGGCTGAG	+	5	0
CLA-sgRNA1	TGTCACCTTTGCTGCAGGCTNNN	A11	27865675	AGTCATCTTTGCTATAGGATCGA	-	5	0
CLA-sgRNA1	TGTCACCTTTGCTGCAGGCTNNN	D02	28476938	TGTTTCCTTTGCTTGAGGATAAG	-	5	0
CLA-sgRNA1	TGTCACCTTTGCTGCAGGCTNNN	D11	28598022	TGTCAACTTTGCTACGGTCATAG	-	5	0
CLA-sgRNA1	TGTCACCTTTGCTGCAGGCTNNN	A04	28715068	TGGAGCCTTTGATGCAGGCAAGG	-	5	0
CLA-sgRNA1	TGTCACCTTTGCTGCAGGCTNNN	A12	29541659	TGTCTACTATTTTGCAGGCTAAG	-	5	0
CLA-sgRNA1	TGTCACCTTTGCTGCAGGCTNNN	A05	31453473	AGTCAATTTTGCTGCAGTGTAAG	+	5	0
CLA-sgRNA1	TGTCACCTTTGCTGCAGGCTNNN	D02	32055171	TGGCAGCTTTGCTGCAATATAGG	+	5	0
CLA-sgRNA1	TGTCACCTTTGCTGCAGGCTNNN	A12	32279586	TCTGACCTTTGATGCATTCTTGG	+	5	0
CLA-sgRNA1	TGTCACCTTTGCTGCAGGCTNNN	A10	3238881	TGACACCTTTGGTCCATGGTGGG	-	5	0
CLA-sgRNA1	TGTCACCTTTGCTGCAGGCTNNN	D13	33337219	TTTCACTTTGGTTGGAGGCTTGG	+	5	0
CLA-sgRNA1	TGTCACCTTTGCTGCAGGCTNNN	D02	33343369	TGTTACATTTACAGTAGGCTAGA	-	5	0
CLA-sgRNA1	TGTCACCTTTGCTGCAGGCTNNN	D05	33945981	TGTCACTTTTGCTTCACCCACGA	-	5	0
CLA-sgRNA1	TGTCACCTTTGCTGCAGGCTNNN	D11	3435520	TGTCACCCTTGAAGCTTGCTAAG	-	5	0
CLA-sgRNA1	TGTCACCTTTGCTGCAGGCTNNN	A13	36250352	TATCAGTTTTGCTACAGTCTTAG	+	5	0
CLA-sgRNA1	TGTCACCTTTGCTGCAGGCTNNN	D11	37238163	TGTAACCTTTGCTACAAGTCTGG	-	5	0
CLA-sgRNA1	TGTCACCTTTGCTGCAGGCTNNN	D12	39565070	TGTCACCTTTCCTGAAAGTTCAG	-	4	0
CLA-sgRNA1	TGTCACCTTTGCTGCAGGCTNNN	A01	39757438	TATCACCTTTGTGGCAGCCCAAG	-	5	0
CLA-sgRNA1	TGTCACCTTTGCTGCAGGCTNNN	A01	39860254	TGTCAGTTTTACTACAGTCTCGG	-	5	0
CLA-sgRNA1	TGTCACCTTTGCTGCAGGCTNNN	D10	39869400	TGCCACATTTGTGGCAGGCCAAG	-	5	0
CLA-sgRNA1	TGTCACCTTTGCTGCAGGCTNNN	D12	40024339	TGTCATCTCTCCTGCAGGCAGAG	+	4	0
CLA-sgRNA1	TGTCACCTTTGCTGCAGGCTNNN	D10	40070705	TGACACCCTTATTGGAGGCTCGA	+	5	0
CLA-sgRNA1	TGTCACCTTTGCTGCAGGCTNNN	A12	4007225	TGTCAGGTTTTCTACAGACTTGA	-	5	0
CLA-sgRNA1	TGTCACCTTTGCTGCAGGCTNNN	A01	40142042	ATTCACCTTTACTGTAGACTGGA	+	5	0
CLA-sgRNA1	TGTCACCTTTGCTGCAGGCTNNN	D07	4016102	TGTAATCTTTGCTACAGGAGAGA	-	5	0
CLA-sgRNA1	TGTCACCTTTGCTGCAGGCTNNN	A02	40194376	TGTGATAGTTACTGCAGGCTGGG	-	5	0
CLA-sgRNA1	TGTCACCTTTGCTGCAGGCTNNN	A05	40214016	TATCAGTTTTGCTACAGTCTCAG	-	5	0
CLA-sgRNA1	TGTCACCTTTGCTGCAGGCTNNN	A04	40308625	TGTCACCCTTCCTGAAGTATCAG	-	5	0
CLA-sgRNA1	TGTCACCTTTGCTGCAGGCTNNN	A03	40428875	TGGCTCCATTGGTGCTGGCTTGA	-	5	0
CLA-sgRNA1	TGTCACCTTTGCTGCAGGCTNNN	A05	40436743	TATCAGTTTTGCTACAGTCTCAG	+	5	0
CLA-sgRNA1	TGTCACCTTTGCTGCAGGCTNNN	A13	40451668	AGTCAATTTTGCTGCAGTGTTGG	-	5	0
CLA-sgRNA1	TGTCACCTTTGCTGCAGGCTNNN	D01	40462995	TTTAAGCTTTGCTGCATGATAGG	-	5	0
CLA-sgRNA1	TGTCACCTTTGCTGCAGGCTNNN	D10	40478557	TGATACCTTTGCTGCTGAATGAG	+	5	0
CLA-sgRNA1	TGTCACCTTTGCTGCAGGCTNNN	A08	4059256	ATTTTCCTTGGCTGCAGGCTTGG	-	5	0
CLA-sgRNA1	TGTCACCTTTGCTGCAGGCTNNN	D11	40824540	TGGCAGCTTTGCTGCAATATTGG	-	5	0
CLA-sgRNA1	TGTCACCTTTGCTGCAGGCTNNN	D03	44688578	TGTCATATTTGCTAATGGCTAAG	-	5	0
CLA-sgRNA1	TGTCACCTTTGCTGCAGGCTNNN	A08	44775944	TGAAAGCTTTGATGCAAGCTTGA	-	5	0
CLA-sgRNA1	TGTCACCTTTGCTGCAGGCTNNN	A07	44795912	TATCGCCTTTGTGGTAGGCTAGG	-	5	0
CLA-sgRNA1	TGTCACCTTTGCTGCAGGCTNNN	A12	44808399	TATCACTTTGGCTGCAGGAGGGG	+	5	0
CLA-sgRNA1	TGTCACCTTTGCTGCAGGCTNNN	D04	44996320	TGTCACCTTATCTGCATGCTTAG	+	3	0
CLA-sgRNA1	TGTCACCTTTGCTGCAGGCTNNN	D13	45059966	TGTCATCTTTTCTGCACCCTTGA	-	4	0
CLA-sgRNA1	TGTCACCTTTGCTGCAGGCTNNN	D02	47020811	TATCACTTTTACTGCAGTCTCAG	+	4	0
CLA-sgRNA1	TGTCACCTTTGCTGCAGGCTNNN	D12	47665586	TGGCAGCTTTGCTGCAATATCGG	-	5	0
CLA-sgRNA1	TGTCACCTTTGCTGCAGGCTNNN	D08	47815230	TGTATCCTTTGCTCCAAGATGGG	-	5	0
CLA-sgRNA1	TGTCACCTTTGCTGCAGGCTNNN	D09	47951939	AGTCACCTTTGCAACAGCCACAG	+	5	0
CLA-sgRNA1	TGTCACCTTTGCTGCAGGCTNNN	D07	50244708	TGTCACATTTTCTAAAAGCTTGA	-	5	0
CLA-sgRNA1	TGTCACCTTTGCTGCAGGCTNNN	D12	50244944	TGTCTCCTTGGCTTCAAGCAGGG	-	5	0
CLA-sgRNA1	TGTCACCTTTGCTGCAGGCTNNN	A06	50252778	TGCTACCTTTACTTCATGCTTGG	+	5	0
CLA-sgRNA1	TGTCACCTTTGCTGCAGGCTNNN	D06	50718318	TGTCACCCTTACTGCAGCAATAG	-	5	0
CLA-sgRNA1	TGTCACCTTTGCTGCAGGCTNNN	A07	51473858	TGTTGCCATTGCTGAATGCTTGA	-	5	0
CLA-sgRNA1	TGTCACCTTTGCTGCAGGCTNNN	D13	51748178	TTTCACCTTTGCAGTAGTTTAGA	+	5	0
CLA-sgRNA1	TGTCACCTTTGCTGCAGGCTNNN	A04	52289580	TGTCACCTTCCCGGCAGGCTCAG	+	3	0
CLA-sgRNA1	TGTCACCTTTGCTGCAGGCTNNN	D07	52723411	TATCACCTTTGGGGCAGCCCTGG	+	5	0
CLA-sgRNA1	TGTCACCTTTGCTGCAGGCTNNN	D07	53009797	TGTCTACTTTACTGCAACCTTAG	-	5	0
CLA-sgRNA1	TGTCACCTTTGCTGCAGGCTNNN	A12	53047718	TGTTACCATTGTTGAATGCTTGA	+	5	0
CLA-sgRNA1	TGTCACCTTTGCTGCAGGCTNNN	D06	53193336	TGACACCTTTGATTCAGTATCGA	-	5	0
CLA-sgRNA1	TGTCACCTTTGCTGCAGGCTNNN	D11	53673019	TGTCTCCTCTTCGACAGGCTTGG	+	5	0
CLA-sgRNA1	TGTCACCTTTGCTGCAGGCTNNN	A07	53972670	TTTCAACTTTGGTACAAGCTCGA	-	5	0
CLA-sgRNA1	TGTCACCTTTGCTGCAGGCTNNN	D05	55274641	TGACTACTTTGCTGGAGGGTTAG	-	5	0
CLA-sgRNA1	TGTCACCTTTGCTGCAGGCTNNN	D01	56144693	GGTCACCTTGGCTGCTGCATGGG	+	5	0
CLA-sgRNA1	TGTCACCTTTGCTGCAGGCTNNN	A05	5790854	TATGCCCTATGCTGCAGGCAAGA	+	5	0
CLA-sgRNA1	TGTCACCTTTGCTGCAGGCTNNN	A10	57955252	TATCAATTTTGCTACAGCCTCAG	-	5	0
CLA-sgRNA1	TGTCACCTTTGCTGCAGGCTNNN	A12	57971061	TGTTTGCTTTTCTGCAGGCCAAG	-	5	0
CLA-sgRNA1	TGTCACCTTTGCTGCAGGCTNNN	D01	58583583	TGGCACCGTTGCTGGGGACTGGA	+	5	0
CLA-sgRNA1	TGTCACCTTTGCTGCAGGCTNNN	D03	586151	TGTCTGGTTTGCTGCAAGGTGGA	+	5	0
CLA-sgRNA1	TGTCACCTTTGCTGCAGGCTNNN	D08	59079211	TGGCGGCTTTGCTGCTGTCTTGA	+	5	0
CLA-sgRNA1	TGTCACCTTTGCTGCAGGCTNNN	D11	59184334	GGTCACCTTTGCTTGCGGCATGG	+	5	0
CLA-sgRNA1	TGTCACCTTTGCTGCAGGCTNNN	D11	59311857	TTTCATCTTTGTTGCTGGATTGA	+	5	0
CLA-sgRNA1	TGTCACCTTTGCTGCAGGCTNNN	D02	59840385	TGTCAGCTCTGCTACTGCCTAGG	+	5	0
CLA-sgRNA1	TGTCACCTTTGCTGCAGGCTNNN	D01	60537510	TGTCACATTTGGTGAATGTTAAG	-	5	0
CLA-sgRNA1	TGTCACCTTTGCTGCAGGCTNNN	A07	60650956	TGGCAAATTTTCTTCAGGCTTGG	+	5	0
CLA-sgRNA1	TGTCACCTTTGCTGCAGGCTNNN	D09	608031	TGTTATCTTAGCTGCAAGCGAGA	+	5	0
CLA-sgRNA1	TGTCACCTTTGCTGCAGGCTNNN	D02	60825931	TTTCACCTCTGCTTCAAGGTAAG	+	5	0
CLA-sgRNA1	TGTCACCTTTGCTGCAGGCTNNN	D10	62105643	GGTCACCTTGGCTGCTGCATGGG	-	5	0
CLA-sgRNA1	TGTCACCTTTGCTGCAGGCTNNN	A01	66550129	TGCTACCTTTGAAGCGGGCTAGG	-	5	0
CLA-sgRNA1	TGTCACCTTTGCTGCAGGCTNNN	A13	6901109	TGACACCTATGCTGCCGACGAGA	-	5	0
CLA-sgRNA1	TGTCACCTTTGCTGCAGGCTNNN	D05	7001223	TGACATCTTCTCTGCAGGTTCAG	-	5	0
CLA-sgRNA1	TGTCACCTTTGCTGCAGGCTNNN	D02	7002878	TGCCTCCTTTGCTTCAGGATTAG	-	4	0
CLA-sgRNA1	TGTCACCTTTGCTGCAGGCTNNN	A09	70089092	TGTTACATTTGGTGCAATCTTAG	-	5	0
CLA-sgRNA1	TGTCACCTTTGCTGCAGGCTNNN	A07	70991270	TGACACCATTGTTGGATGCTTGG	-	5	0
CLA-sgRNA1	TGTCACCTTTGCTGCAGGCTNNN	A09	7111800	TGTCACCTTTGGTGAGGGAAAGA	-	5	0
CLA-sgRNA1	TGTCACCTTTGCTGCAGGCTNNN	D07	7148686	GGAAACCTTTGGTGGAGGCTAGG	-	5	0
CLA-sgRNA1	TGTCACCTTTGCTGCAGGCTNNN	A07	72250321	TCGAACCTTTCCTGCAGTCTCAG	-	5	0
CLA-sgRNA1	TGTCACCTTTGCTGCAGGCTNNN	A09	7226861	TATCACCTTTCCCAAAGGCTTGG	+	5	0
CLA-sgRNA1	TGTCACCTTTGCTGCAGGCTNNN	A01	74503689	TCTCACCTATATTCCAGGCTGGA	-	5	0
CLA-sgRNA1	TGTCACCTTTGCTGCAGGCTNNN	A05	75154017	TCCCACCTTTCCTGCAACCTTGG	+	5	0
CLA-sgRNA1	TGTCACCTTTGCTGCAGGCTNNN	A04	8075024	TTTCATCTTTTTTTCAGGCTCGG	+	5	0
CLA-sgRNA1	TGTCACCTTTGCTGCAGGCTNNN	D11	8082708	TCCCATCTTTGCTGCAGGGGAAG	-	5	0
CLA-sgRNA1	TGTCACCTTTGCTGCAGGCTNNN	D02	8088142	CTTCATTTTGGCTGCAGGCTTGG	-	5	0
CLA-sgRNA1	TGTCACCTTTGCTGCAGGCTNNN	A10	82133586	TGAAAGCTTTGGTGCAGTCTAGA	+	5	0
CLA-sgRNA1	TGTCACCTTTGCTGCAGGCTNNN	D13	822454	GGTCACCTTGGCTGCTGCATGGG	-	5	0
CLA-sgRNA1	TGTCACCTTTGCTGCAGGCTNNN	A08	82263982	TGTCAGCCCTGCGCCAGGCTTGA	+	5	0
CLA-sgRNA1	TGTCACCTTTGCTGCAGGCTNNN	A11	8237146	TGTCAACTTTGCTCCAAGATGGG	-	4	0
CLA-sgRNA1	TGTCACCTTTGCTGCAGGCTNNN	A08	82465734	TCTCACTTTTCGGGCAGGCTGAG	+	5	0
CLA-sgRNA1	TGTCACCTTTGCTGCAGGCTNNN	D13	826944	GGTCACCTTGGCTGCTGCATGGG	-	5	0
CLA-sgRNA1	TGTCACCTTTGCTGCAGGCTNNN	D13	827726	GGTCACCTTGGCTGCTGCATGGG	-	5	0
CLA-sgRNA1	TGTCACCTTTGCTGCAGGCTNNN	A11	88078496	TGTCCCTTCTGCTGCTTGCTTGA	+	5	0
CLA-sgRNA1	TGTCACCTTTGCTGCAGGCTNNN	A11	8843027	TGTCAGTTTTGCTGCAGTAAGAG	+	5	0
CLA-sgRNA1	TGTCACCTTTGCTGCAGGCTNNN	D11	8870224	TGTCAGTTTTGCTGCAATCAGGG	+	5	0
CLA-sgRNA1	TGTCACCTTTGCTGCAGGCTNNN	A05	91118482	TGCCACCTTTCCTGACGGCAAAG	-	5	0
CLA-sgRNA1	TGTCACCTTTGCTGCAGGCTNNN	A10	92694218	TGTCACCTTTGTGTCAAGTTTGA	+	5	0
CLA-sgRNA1	TGTCACCTTTGCTGCAGGCTNNN	A10	92763203	TGTTACCTTTGCTTATGGTTGGA	-	5	0
CLA-sgRNA1	TGTCACCTTTGCTGCAGGCTNNN	A10	93167379	TGGCACCGTTGCTGGGGACTAGA	-	5	0
CLA-sgRNA1	TGTCACCTTTGCTGCAGGCTNNN	A08	93167930	GGCCACCTTTGCTGCTGCATGGG	+	5	0
CLA-sgRNA1	TGTCACCTTTGCTGCAGGCTNNN	A10	95409688	GGTCACCTTGGCTGCTGCATGGG	-	5	0
CLA-sgRNA1	TGTCACCTTTGCTGCAGGCTNNN	A03	9630291	TGTCTGCTTTGGTGATGGCTCGA	-	5	0
CLA-sgRNA1	TGTCACCTTTGCTGCAGGCTNNN	A08	96508689	TGGCGGCTTTGCTGCTGTCTTGA	+	5	0
CLA-sgRNA1	TGTCACCTTTGCTGCAGGCTNNN	A08	96904905	TGGCAGCTTTGCTGCAATATTGG	+	5	0

## Sheet: Cas-OFFinder-sgRNA2(GhCLA)
Table S4. Summary of genome-wide potential off-targets predictions by CRISPR-P and Cas-OFFinder tools
sgRNA	on-target sequence	chromosome	variation site	off-target sequence	stand	mismatches	off-score
CLA-sgRNA2	TGAACACCGTTGCGGCTATGNNN	D10	45351589	TGAACACCGTTGCGGCTATGTGG	-	0	1
CLA-sgRNA2	TGAACACCGTTGCGGCTATGNNN	A08	30358434	AGAAAAATGATGCGGCTATGAGG	+	5	0.321429
CLA-sgRNA2	TGAACACCGTTGCGGCTATGNNN	D02	45710945	TGAACACTATTATGGCTATTAGG	-	5	0.25725
CLA-sgRNA2	TGAACACCGTTGCGGCTATGNNN	A12	56141825	TAAATTCAGTTACGGCTATGTGG	-	5	0.233333
CLA-sgRNA2	TGAACACCGTTGCGGCTATGNNN	D07	34122811	GTAGCACAGTTGCAGCTATGTGG	+	5	0.185462
CLA-sgRNA2	TGAACACCGTTGCGGCTATGNNN	A12	33103356	ACAACATCGATGAGGCTATGTGG	+	5	0.18544
CLA-sgRNA2	TGAACACCGTTGCGGCTATGNNN	A13	16012035	TTAGCACCGTTATGGCCATGTGG	-	5	0.183422
CLA-sgRNA2	TGAACACCGTTGCGGCTATGNNN	D03	10935959	TTAGCACCGTTATGGCCATGTGG	-	5	0.183422
CLA-sgRNA2	TGAACACCGTTGCGGCTATGNNN	A12	14872777	TGATCATCTTTGCGACTATTTGG	-	5	0.181676
CLA-sgRNA2	TGAACACCGTTGCGGCTATGNNN	A10	90884753	TGAAGAGGGTTGCGGATATGTGG	-	4	0.181513
CLA-sgRNA2	TGAACACCGTTGCGGCTATGNNN	A09	61907012	TGATGAACGTTGCGGATTTGGGG	-	5	0.143182
CLA-sgRNA2	TGAACACCGTTGCGGCTATGNNN	A05	90771712	TGAAGAGCATAGCGGATATGCGG	+	5	0.136134
CLA-sgRNA2	TGAACACCGTTGCGGCTATGNNN	A12	82654275	TGAGCAACGTTGTAGCTTTGGGG	+	5	0.123047
CLA-sgRNA2	TGAACACCGTTGCGGCTATGNNN	D12	54673367	TGAGCAACGTTGTAGCTTTGGGG	+	5	0.123047
CLA-sgRNA2	TGAACACCGTTGCGGCTATGNNN	D08	64760997	TGAACTCATTTGTGGCTATTTGG	-	5	0.121333
CLA-sgRNA2	TGAACACCGTTGCGGCTATGNNN	D01	40326255	TGAACAATGTTGTTACTATGTGG	+	5	0.115294
CLA-sgRNA2	TGAACACCGTTGCGGCTATGNNN	D03	20785179	GGGAAACCGATGAGGCTATGAGG	-	5	0.110118
CLA-sgRNA2	TGAACACCGTTGCGGCTATGNNN	A02	72483207	TGAAAACCTAACCGGCTATGGGG	-	5	0.103721
CLA-sgRNA2	TGAACACCGTTGCGGCTATGNNN	D09	28707223	TGGACAATGTTGCTACTATGTGG	-	5	0.100654
CLA-sgRNA2	TGAACACCGTTGCGGCTATGNNN	A08	25255674	TGAAGATCGCTGAGGATATGAGG	-	5	0.1
CLA-sgRNA2	TGAACACCGTTGCGGCTATGNNN	D01	38923754	TGAAAGCTGATGCGGTTATGTGG	+	5	0.0941915
CLA-sgRNA2	TGAACACCGTTGCGGCTATGNNN	D09	13665893	GGAAGACTGTTACGGCTCTGTGG	+	5	0.0892754
CLA-sgRNA2	TGAACACCGTTGCGGCTATGNNN	A09	24904925	GGAAGCCCGATGAGGCTATGAGG	+	5	0.086001
CLA-sgRNA2	TGAACACCGTTGCGGCTATGNNN	D05	406870	TAAACAACGTTGAGGCTTTTAGG	+	5	0.085429
CLA-sgRNA2	TGAACACCGTTGCGGCTATGNNN	D04	34750710	ATAACACCGAGGAGGCTATGTGG	-	5	0.0839161
CLA-sgRNA2	TGAACACCGTTGCGGCTATGNNN	A05	86902906	TGAATAAGGTTTTGGCTATGTGG	-	5	0.0826049
CLA-sgRNA2	TGAACACCGTTGCGGCTATGNNN	D03	17047475	TGGACAACGTTGTTACTATGTGG	+	5	0.0805229
CLA-sgRNA2	TGAACACCGTTGCGGCTATGNNN	A11	61040637	TCACCACCATTGCGGATTTGAGG	-	5	0.0785391
CLA-sgRNA2	TGAACACCGTTGCGGCTATGNNN	A08	99324651	TGAACACTCATGCAGCTATAGAG	-	5	0.0736178
CLA-sgRNA2	TGAACACCGTTGCGGCTATGNNN	D08	61790129	TGAACACTCATGCAGCTATAGAG	-	5	0.0736178
CLA-sgRNA2	TGAACACCGTTGCGGCTATGNNN	D01	53502583	TAAAAGCCTTTTCGGCTATGTGG	+	5	0.0708449
CLA-sgRNA2	TGAACACCGTTGCGGCTATGNNN	D11	19809516	CGAACAACGTCTCGGCTATCAGG	-	5	0.0706436
CLA-sgRNA2	TGAACACCGTTGCGGCTATGNNN	D08	46934158	TGAACGGCGTCGCGGTTATGAGG	-	4	0.0689507
CLA-sgRNA2	TGAACACCGTTGCGGCTATGNNN	A10	95429145	TGAAGACTGTAGTGACTATGAAG	+	5	0.0672549
CLA-sgRNA2	TGAACACCGTTGCGGCTATGNNN	A03	63438865	TGAACACTATTATGGCTATTAAG	-	5	0.0666944
CLA-sgRNA2	TGAACACCGTTGCGGCTATGNNN	A10	67307647	TGAATGCTGATGCAGCTATGGAG	-	5	0.0662879
CLA-sgRNA2	TGAACACCGTTGCGGCTATGNNN	D10	20527486	TGAATGCTGATGCAGCTATGGAG	+	5	0.0662879
CLA-sgRNA2	TGAACACCGTTGCGGCTATGNNN	D01	44187452	CGAACAACTTTTCGGCTTTGGGG	-	5	0.0659341
CLA-sgRNA2	TGAACACCGTTGCGGCTATGNNN	A03	19672294	TCAACTCTGCTGCGGCTACGAGG	-	5	0.0636605
CLA-sgRNA2	TGAACACCGTTGCGGCTATGNNN	A03	67647341	TGATCGCCGTTTAGGCTATAAGG	-	5	0.0630379
CLA-sgRNA2	TGAACACCGTTGCGGCTATGNNN	D07	24034006	TGAACACTGTAGAGACTATAGAG	+	5	0.0577394
CLA-sgRNA2	TGAACACCGTTGCGGCTATGNNN	D08	64091368	TCAACAGAGTTTCGGCTATTGGG	+	5	0.0570136
CLA-sgRNA2	TGAACACCGTTGCGGCTATGNNN	D07	11799062	TGAAGACGGTTGCTGCAATGTGG	+	4	0.0548571
CLA-sgRNA2	TGAACACCGTTGCGGCTATGNNN	D10	25496480	TGAAAACTGATGCGGTTGTGTGG	+	5	0.0527473
CLA-sgRNA2	TGAACACCGTTGCGGCTATGNNN	A05	44401491	TGAACATTGTGGCAACTATGGAG	-	5	0.0520425
CLA-sgRNA2	TGAACACCGTTGCGGCTATGNNN	A05	44426910	TGAACATTGTGGCAACTATGGAG	-	5	0.0520425
CLA-sgRNA2	TGAACACCGTTGCGGCTATGNNN	D05	28215113	TGAACATTGTTCCTGCTTTGGGG	-	5	0.0501838
CLA-sgRNA2	TGAACACCGTTGCGGCTATGNNN	D07	6795625	TGAACATTGTTCCTGCTTTGGGG	+	5	0.0501838
CLA-sgRNA2	TGAACACCGTTGCGGCTATGNNN	D08	6717293	TGAACATTGTTCCTGCTTTGGGG	+	5	0.0501838
CLA-sgRNA2	TGAACACCGTTGCGGCTATGNNN	D08	6719618	TGAACATTGTTCCTGCTTTGGGG	+	5	0.0501838
CLA-sgRNA2	TGAACACCGTTGCGGCTATGNNN	D12	34898790	TGAACATTGTTCCTGCTTTGGGG	-	5	0.0501838
CLA-sgRNA2	TGAACACCGTTGCGGCTATGNNN	D12	3900060	TGAACATTGTTCCTGCTTTGGGG	+	5	0.0501838
CLA-sgRNA2	TGAACACCGTTGCGGCTATGNNN	D12	3909441	TGAACATTGTTCCTGCTTTGGGG	+	5	0.0501838
CLA-sgRNA2	TGAACACCGTTGCGGCTATGNNN	D12	9158559	TGAACATTGTTCCTGCTTTGGGG	-	5	0.0501838
CLA-sgRNA2	TGAACACCGTTGCGGCTATGNNN	A07	77758002	TGAAGACAGTAGTGACTATGAAG	+	5	0.0499608
CLA-sgRNA2	TGAACACCGTTGCGGCTATGNNN	A10	98889024	TGAAGACAGTAGTGACTATGAAG	-	5	0.0499608
CLA-sgRNA2	TGAACACCGTTGCGGCTATGNNN	A11	73266306	TGAAGACAGTAGTGACTATGAAG	-	5	0.0499608
CLA-sgRNA2	TGAACACCGTTGCGGCTATGNNN	A13	66654081	TGAAGACAGTAGTGACTATGAAG	-	5	0.0499608
CLA-sgRNA2	TGAACACCGTTGCGGCTATGNNN	A03	43083975	AAAACCCCTTTGCGGCTATACAG	-	5	0.0498575
CLA-sgRNA2	TGAACACCGTTGCGGCTATGNNN	A01	89775320	AGAACACCTCGGCCGCTATGTGG	-	5	0.0487619
CLA-sgRNA2	TGAACACCGTTGCGGCTATGNNN	D01	53456536	AGAACACCTCGGCCGCTATGTGG	-	5	0.0487619
CLA-sgRNA2	TGAACACCGTTGCGGCTATGNNN	A12	6686019	TGTGCACCGTTGCGGCGATAGGG	+	4	0.0486592
CLA-sgRNA2	TGAACACCGTTGCGGCTATGNNN	D12	4323583	TGTGCACCGTTGCGGCGATAGGG	-	4	0.0486592
CLA-sgRNA2	TGAACACCGTTGCGGCTATGNNN	D06	48950491	TGAACATTCGTGCGGCTATAGAG	-	5	0.0465224
CLA-sgRNA2	TGAACACCGTTGCGGCTATGNNN	D06	4173373	AAATCACCGATGAGGCTATGGAG	-	5	0.0460224
CLA-sgRNA2	TGAACACCGTTGCGGCTATGNNN	A07	20454303	AAAACACCTTTGCGGCTGTACAG	+	5	0.0438746
CLA-sgRNA2	TGAACACCGTTGCGGCTATGNNN	D12	38305511	TGAAAAACGTTGTGCCAATGGGG	+	5	0.0436364
CLA-sgRNA2	TGAACACCGTTGCGGCTATGNNN	D05	25177209	TGAACCCAGTTGCAGCCACGAGG	+	5	0.0431495
CLA-sgRNA2	TGAACACCGTTGCGGCTATGNNN	D07	17604950	TGAACATGGCTGAGGCTGTGAGG	-	5	0.0428571
CLA-sgRNA2	TGAACACCGTTGCGGCTATGNNN	D13	33401089	TGAACACTCATGCAGCAATGGAG	+	5	0.0418803
CLA-sgRNA2	TGAACACCGTTGCGGCTATGNNN	A04	25439654	AGAACACCTTTGCGCATAAGAGG	+	5	0.0415584
CLA-sgRNA2	TGAACACCGTTGCGGCTATGNNN	A10	40947909	AGAACACCTTTGCGCATAAGAGG	+	5	0.0415584
CLA-sgRNA2	TGAACACCGTTGCGGCTATGNNN	A12	46283832	AGAACACCTTTGCGCATAAGAGG	-	5	0.0415584
CLA-sgRNA2	TGAACACCGTTGCGGCTATGNNN	D02	47664379	CAAACACCGTTACGGCAATCGAG	+	5	0.040114
CLA-sgRNA2	TGAACACCGTTGCGGCTATGNNN	A03	76420652	TGAAGACCGATGCAGATGTGTAG	+	5	0.04
CLA-sgRNA2	TGAACACCGTTGCGGCTATGNNN	A04	23381411	GGAACACCGTGACGGCGATAAGG	+	5	0.0393862
CLA-sgRNA2	TGAACACCGTTGCGGCTATGNNN	A13	12881590	AGAACACCTTTGCGCCATTGCGG	-	5	0.0387879
CLA-sgRNA2	TGAACACCGTTGCGGCTATGNNN	A13	12959094	AGAACACCTTTGCGCCATTGCGG	-	5	0.0387879
CLA-sgRNA2	TGAACACCGTTGCGGCTATGNNN	D13	7911288	AGAACACCTTTGCGCCATTGCGG	+	5	0.0387879
CLA-sgRNA2	TGAACACCGTTGCGGCTATGNNN	D13	7920082	AGAACACCTTTGCGCCATTGCGG	+	5	0.0387879
CLA-sgRNA2	TGAACACCGTTGCGGCTATGNNN	D13	7926403	AGAACACCTTTGCGCCATTGCGG	+	5	0.0387879
CLA-sgRNA2	TGAACACCGTTGCGGCTATGNNN	D02	25752755	TGGTCAACTTTGCGACTATGGAG	+	5	0.0379569
CLA-sgRNA2	TGAACACCGTTGCGGCTATGNNN	D02	41471792	TGGTCAACTTTGCGACTATGGAG	-	5	0.0379569
CLA-sgRNA2	TGAACACCGTTGCGGCTATGNNN	A11	24530780	TGAATCACGTTGCGACCATGAAG	-	5	0.0373664
CLA-sgRNA2	TGAACACCGTTGCGGCTATGNNN	A11	2841076	CGAACAACGCTGCTGCTGTGAGG	+	5	0.0365714
CLA-sgRNA2	TGAACACCGTTGCGGCTATGNNN	A06	72743871	AGAACACCTTTGCGCATAGGAGG	-	5	0.0363636
CLA-sgRNA2	TGAACACCGTTGCGGCTATGNNN	A12	76492537	TGAGCATCGTAAAGGCTATGGAG	+	5	0.0354456
CLA-sgRNA2	TGAACACCGTTGCGGCTATGNNN	A06	71084925	TGAAAACGGTTGAGGATATATAG	-	5	0.0343407
CLA-sgRNA2	TGAACACCGTTGCGGCTATGNNN	A08	97702690	TTATCATCTTTGCAGCTATGCAG	+	5	0.0341215
CLA-sgRNA2	TGAACACCGTTGCGGCTATGNNN	D13	11491993	TGAATCACATTGCGACTATGAAG	+	5	0.0340301
CLA-sgRNA2	TGAACACCGTTGCGGCTATGNNN	A07	17807540	TGAACACTGTTGTCGATTTGGAG	-	5	0.0340278
CLA-sgRNA2	TGAACACCGTTGCGGCTATGNNN	D07	14392758	TGAACACTGTTGTCGATTTGGAG	-	5	0.0340278
CLA-sgRNA2	TGAACACCGTTGCGGCTATGNNN	D13	59281247	TGAACAGACTTGAGGCAATGAGG	-	5	0.0337858
CLA-sgRNA2	TGAACACCGTTGCGGCTATGNNN	A13	79327604	TGAACACGGTGCCGACTATGGAG	-	4	0.033218
CLA-sgRNA2	TGAACACCGTTGCGGCTATGNNN	A12	655619	TGCACAGCGAAGCGGCTAGGAGG	-	5	0.032413
CLA-sgRNA2	TGAACACCGTTGCGGCTATGNNN	D12	752467	TGCACAGCGAAGCGGCTAGGAGG	-	5	0.032413
CLA-sgRNA2	TGAACACCGTTGCGGCTATGNNN	D10	48342827	TGAAAATCGTCGAGGATATGAAG	+	5	0.0308642
CLA-sgRNA2	TGAACACCGTTGCGGCTATGNNN	D07	47487348	GGACCACTGTTGCAGCAATGTAG	-	5	0.0306337
CLA-sgRNA2	TGAACACCGTTGCGGCTATGNNN	A13	20571488	TACACACTGTTCTGGCTATGTAG	-	5	0.0304864
CLA-sgRNA2	TGAACACCGTTGCGGCTATGNNN	D10	54080434	TGGCCACCTTTGCTGCTATACGG	+	5	0.0287582
CLA-sgRNA2	TGAACACCGTTGCGGCTATGNNN	A04	5820953	TGGCCACCTTTGCTGCTATATGG	+	5	0.0287582
CLA-sgRNA2	TGAACACCGTTGCGGCTATGNNN	A05	4617734	TGGCCACCTTTGCTGCTATATGG	+	5	0.0287582
CLA-sgRNA2	TGAACACCGTTGCGGCTATGNNN	A11	5548583	TGGCCACCTTTGCTGCTATATGG	+	5	0.0287582
CLA-sgRNA2	TGAACACCGTTGCGGCTATGNNN	D03	1393922	TGGCCACCTTTGCTGCTATATGG	+	5	0.0287582
CLA-sgRNA2	TGAACACCGTTGCGGCTATGNNN	D03	37567983	TGATCACCTATGCGACTGTGGAG	+	5	0.0283937
CLA-sgRNA2	TGAACACCGTTGCGGCTATGNNN	A12	63913985	TGTACATCGTGGCGGTTGTGCGG	+	5	0.0282353
CLA-sgRNA2	TGAACACCGTTGCGGCTATGNNN	D12	39973140	TGTACATCGTGGCGGTTGTGCGG	+	5	0.0282353
CLA-sgRNA2	TGAACACCGTTGCGGCTATGNNN	D13	59922408	TAAACACGGTGCCGACTATGGAG	-	5	0.0281075
CLA-sgRNA2	TGAACACCGTTGCGGCTATGNNN	D02	44835620	TGAACCCCATTCTGGATATGGAG	-	5	0.0280749
CLA-sgRNA2	TGAACACCGTTGCGGCTATGNNN	A10	2319176	CGGAAGCCGTTGCGGCTTTGCAG	-	5	0.0277148
CLA-sgRNA2	TGAACACCGTTGCGGCTATGNNN	A09	57633881	TGAACACAGTTTTGGTTTTGAGG	-	5	0.0269231
CLA-sgRNA2	TGAACACCGTTGCGGCTATGNNN	D09	34741102	TGAACACAGTTTTGGTTTTGAGG	-	5	0.0269231
CLA-sgRNA2	TGAACACCGTTGCGGCTATGNNN	A08	87616190	TGAAAACCGTTACGGATATTAGA	-	4	0.0259259
CLA-sgRNA2	TGAACACCGTTGCGGCTATGNNN	D05	31879067	AGTCCACCTTTGCAGCTATGTAG	-	5	0.0258362
CLA-sgRNA2	TGAACACCGTTGCGGCTATGNNN	A02	69631735	TGAAAACACTTGTGGCTATTGAG	+	5	0.0254074
CLA-sgRNA2	TGAACACCGTTGCGGCTATGNNN	D03	40408478	TCAACTCCTTTGGGGCCATGCGG	-	5	0.0253864
CLA-sgRNA2	TGAACACCGTTGCGGCTATGNNN	D06	10083130	TGAAAGCCGGTGCGGTTGTGTGG	+	5	0.0251177
CLA-sgRNA2	TGAACACCGTTGCGGCTATGNNN	D09	42953702	TGATCAACTTTGCGACTGTGGAG	-	5	0.0248445
CLA-sgRNA2	TGAACACCGTTGCGGCTATGNNN	A04	15952592	TGAAAACATTTGCGGTTGTGTGG	+	5	0.024381
CLA-sgRNA2	TGAACACCGTTGCGGCTATGNNN	D06	8909819	TCAACAATGTTTCGGCAATGCAG	+	5	0.0241617
CLA-sgRNA2	TGAACACCGTTGCGGCTATGNNN	A06	32065497	AGAACACCGCTACTGCTATTAAG	+	5	0.02409
CLA-sgRNA2	TGAACACCGTTGCGGCTATGNNN	D06	20461045	AGAACACCGCTACTGCTATTAAG	+	5	0.02409
CLA-sgRNA2	TGAACACCGTTGCGGCTATGNNN	A01	52289485	ATAAAACCGTTGCTGCTATATAG	+	5	0.023569
CLA-sgRNA2	TGAACACCGTTGCGGCTATGNNN	D03	35126459	TATACACCGTTCTGGCTGTGTAG	+	5	0.0229545
CLA-sgRNA2	TGAACACCGTTGCGGCTATGNNN	A06	43855592	GGAATACCTTTGCGCATATGAAG	+	5	0.0229542
CLA-sgRNA2	TGAACACCGTTGCGGCTATGNNN	A09	29316397	TGAATACCTTTACGCATATGAAG	+	5	0.0223977
CLA-sgRNA2	TGAACACCGTTGCGGCTATGNNN	A02	7786407	GGAATATAGTTGCTGCTATGAAG	+	5	0.0222249
CLA-sgRNA2	TGAACACCGTTGCGGCTATGNNN	D02	7958393	GGAATATAGTTGCTGCTATGAAG	+	5	0.0222249
CLA-sgRNA2	TGAACACCGTTGCGGCTATGNNN	A02	47204232	CAAACTCAGTTACGGCTATGTGA	+	5	0.0218254
CLA-sgRNA2	TGAACACCGTTGCGGCTATGNNN	A10	42513079	CAAACTCAGTTACGGCTATGTGA	+	5	0.0218254
CLA-sgRNA2	TGAACACCGTTGCGGCTATGNNN	D13	43068295	TGAACTCCATTGAGGTTGTGAGG	-	5	0.0217365
CLA-sgRNA2	TGAACACCGTTGCGGCTATGNNN	D07	45116327	TGAAAATTGTTTCGGCAATGGAG	-	5	0.0216049
CLA-sgRNA2	TGAACACCGTTGCGGCTATGNNN	A13	60394456	TGAACATTGTTTCGGGTTTGAGG	+	5	0.0210337
CLA-sgRNA2	TGAACACCGTTGCGGCTATGNNN	A01	39178749	TCAACATCCTTGCTGATATGGAG	-	5	0.0209402
CLA-sgRNA2	TGAACACCGTTGCGGCTATGNNN	D01	25582047	TCAACATCCTTGCTGATATGGAG	-	5	0.0209402
CLA-sgRNA2	TGAACACCGTTGCGGCTATGNNN	A13	76207343	TGAACTCATTTGTGGCGATGTGG	-	5	0.0203922
CLA-sgRNA2	TGAACACCGTTGCGGCTATGNNN	D13	56297604	TGAACTCATTTGTGGCGATGTGG	-	5	0.0203922
CLA-sgRNA2	TGAACACCGTTGCGGCTATGNNN	A02	69161205	TGAAGATCGTTGAGGATGTGAAG	-	5	0.0194444
CLA-sgRNA2	TGAACACCGTTGCGGCTATGNNN	A05	54537317	TGAAGATCGTTGAGGATGTGAAG	+	5	0.0194444
CLA-sgRNA2	TGAACACCGTTGCGGCTATGNNN	A10	53028995	TGAAGATCGTTGAGGATGTGAAG	+	5	0.0194444
CLA-sgRNA2	TGAACACCGTTGCGGCTATGNNN	D12	28510303	TAAATACAGTTGAGTCTATGAGG	-	5	0.0192308
CLA-sgRNA2	TGAACACCGTTGCGGCTATGNNN	A02	73073811	TGAATTCAGTTACGGCTATGTGA	+	4	0.0191498
CLA-sgRNA2	TGAACACCGTTGCGGCTATGNNN	A11	29774767	TGAATTCAGTTACGGCTATGTGA	-	4	0.0191498
CLA-sgRNA2	TGAACACCGTTGCGGCTATGNNN	A04	60445449	TTAACACCGTAGAAGCAATGAAG	-	5	0.0190365
CLA-sgRNA2	TGAACACCGTTGCGGCTATGNNN	D12	29262245	TCAACAGTGTTGCTACTATGGAG	+	5	0.0185491
CLA-sgRNA2	TGAACACCGTTGCGGCTATGNNN	A05	19895986	TGAAGGCCGTCACTGCTATGAAG	-	5	0.0184362
CLA-sgRNA2	TGAACACCGTTGCGGCTATGNNN	D05	19958783	TGAAGGCCGTCACTGCTATGAAG	-	5	0.0184362
CLA-sgRNA2	TGAACACCGTTGCGGCTATGNNN	A11	90312811	GGAAAACCATGGCGGCTTTGTAG	-	5	0.0182195
CLA-sgRNA2	TGAACACCGTTGCGGCTATGNNN	D12	22973678	TGAAAATAGATGCGGATATGGGA	-	5	0.0179634
CLA-sgRNA2	TGAACACCGTTGCGGCTATGNNN	A11	55529085	TGGACACCGTTGAGGCTAAGAAG	-	3	0.0174106
CLA-sgRNA2	TGAACACCGTTGCGGCTATGNNN	D09	23003620	TGGACACCGTTGAGGCTAAGAAG	-	3	0.0174106
CLA-sgRNA2	TGAACACCGTTGCGGCTATGNNN	D07	53404779	GGGACACCATTATGGCTATGTGA	-	5	0.0170491
CLA-sgRNA2	TGAACACCGTTGCGGCTATGNNN	D11	60773744	TGAGCACAGTTGCCGCAATTGAG	-	5	0.0168519
CLA-sgRNA2	TGAACACCGTTGCGGCTATGNNN	A10	83112294	TCAACAATGTTGCGGAAATGTGA	+	5	0.0168269
CLA-sgRNA2	TGAACACCGTTGCGGCTATGNNN	A10	92244800	TGAACATCGTTTCATCTTTGTGG	-	5	0.0167411
CLA-sgRNA2	TGAACACCGTTGCGGCTATGNNN	A04	7250393	TTAACATCTTTGCAGTTATGAAG	+	5	0.0164983
CLA-sgRNA2	TGAACACCGTTGCGGCTATGNNN	D05	54108322	TTAACATCTTTGCAGTTATGAAG	-	5	0.0164983
CLA-sgRNA2	TGAACACCGTTGCGGCTATGNNN	D02	35513746	TGAACAGACTTGAGGATATGAAG	+	5	0.0164237
CLA-sgRNA2	TGAACACCGTTGCGGCTATGNNN	A11	29784289	CGAATTCAGTTACGGCTATGTGA	-	5	0.0164141
CLA-sgRNA2	TGAACACCGTTGCGGCTATGNNN	A06	7384636	TCAACACCGATGTGGCAAAGTAG	-	5	0.0164103
CLA-sgRNA2	TGAACACCGTTGCGGCTATGNNN	D06	6706232	TCAACACCGATGTGGCAAAGTAG	-	5	0.0164103
CLA-sgRNA2	TGAACACCGTTGCGGCTATGNNN	A10	42249257	CAAACTCAGTTGTGGCTATGTGA	+	5	0.016369
CLA-sgRNA2	TGAACACCGTTGCGGCTATGNNN	A10	3009704	TCAACACGGTAACAGCTATGGGA	-	5	0.016226
CLA-sgRNA2	TGAACACCGTTGCGGCTATGNNN	D10	2878921	TCAACACGGTAACAGCTATGGGA	-	5	0.016226
CLA-sgRNA2	TGAACACCGTTGCGGCTATGNNN	A02	30594326	TAAATTCAGTTACGGCTATGTGA	+	5	0.0162037
CLA-sgRNA2	TGAACACCGTTGCGGCTATGNNN	A11	36790055	TAAATTCAGTTACGGCTATGTGA	-	5	0.0162037
CLA-sgRNA2	TGAACACCGTTGCGGCTATGNNN	D03	40033705	TGGTCAACTTTGCGGCTGTGGAG	+	5	0.0161317
CLA-sgRNA2	TGAACACCGTTGCGGCTATGNNN	D13	13464697	TGGTCAACTTTGCGGCTGTGGAG	-	5	0.0161317
CLA-sgRNA2	TGAACACCGTTGCGGCTATGNNN	A08	71406065	AGAAAATCGTTGCTGCTTTGAAG	+	5	0.0160494
CLA-sgRNA2	TGAACACCGTTGCGGCTATGNNN	D08	42528306	AGAAAATCGTTGCTGCTTTGAAG	+	5	0.0160494
CLA-sgRNA2	TGAACACCGTTGCGGCTATGNNN	A08	8305541	TGAACACCTTTTAGGCCAAGTGG	-	5	0.0159117
CLA-sgRNA2	TGAACACCGTTGCGGCTATGNNN	D08	7814629	TGAACACCTTTTAGGCCAAGTGG	-	5	0.0159117
CLA-sgRNA2	TGAACACCGTTGCGGCTATGNNN	A01	45840817	TGATCGTTGTTGTGGCTATGTGA	-	5	0.0157088
CLA-sgRNA2	TGAACACCGTTGCGGCTATGNNN	A02	73077442	TGAATTTAGTTACGGCTATGTGA	+	5	0.0155592
CLA-sgRNA2	TGAACACCGTTGCGGCTATGNNN	A11	29779483	TGAATTTAGTTACGGCTATGTGA	-	5	0.0155592
CLA-sgRNA2	TGAACACCGTTGCGGCTATGNNN	A09	36619428	TCAACATCGTTGTGGCAAAGTAG	+	5	0.0155556
CLA-sgRNA2	TGAACACCGTTGCGGCTATGNNN	D02	62671057	TGAAGACGGTTGCTGCAACGTGG	-	5	0.015133
CLA-sgRNA2	TGAACACCGTTGCGGCTATGNNN	A03	53022603	TGAAGACTGTTGAGGATAAGGAG	-	5	0.0149573
CLA-sgRNA2	TGAACACCGTTGCGGCTATGNNN	D07	16825107	TGAACACAGTTATGGCCATTAGA	-	5	0.0145719
CLA-sgRNA2	TGAACACCGTTGCGGCTATGNNN	D01	43126128	TAAACACCGTTACGGCACTTGAG	-	5	0.0145599
CLA-sgRNA2	TGAACACCGTTGCGGCTATGNNN	A06	58799348	TCAACAACGTTGCAGAAATGTGA	+	5	0.0144231
CLA-sgRNA2	TGAACACCGTTGCGGCTATGNNN	A01	55220492	TAAAAACAATTGCGGATATGTGA	+	5	0.0140306
CLA-sgRNA2	TGAACACCGTTGCGGCTATGNNN	A01	56371848	TAAAAACAATTGCGGATATGTGA	-	5	0.0140306
CLA-sgRNA2	TGAACACCGTTGCGGCTATGNNN	A03	39561991	TAAAAACAATTGCGGATATGTGA	-	5	0.0140306
CLA-sgRNA2	TGAACACCGTTGCGGCTATGNNN	A10	42699068	TAAAAACAATTGCGGATATGTGA	+	5	0.0140306
CLA-sgRNA2	TGAACACCGTTGCGGCTATGNNN	D06	8110777	TGAACACCCTTACATCTATGAAG	-	4	0.0139601
CLA-sgRNA2	TGAACACCGTTGCGGCTATGNNN	D07	37179813	TGAGCATCGTTTCGTCTTTGTGG	-	5	0.0139509
CLA-sgRNA2	TGAACACCGTTGCGGCTATGNNN	D05	34259435	CGACCAACGTTGCGACTAGGGAG	-	5	0.0138408
CLA-sgRNA2	TGAACACCGTTGCGGCTATGNNN	D07	620254	TGAACATCGTCGAGAATATGCGA	+	5	0.0136166
CLA-sgRNA2	TGAACACCGTTGCGGCTATGNNN	A11	25985037	TGGACACCTTTGTGGCAATCTAG	-	5	0.0135199
CLA-sgRNA2	TGAACACCGTTGCGGCTATGNNN	D06	44654409	TGAACATCGTTGCGCATAGAAAG	+	5	0.0134647
CLA-sgRNA2	TGAACACCGTTGCGGCTATGNNN	A02	46083807	ACCACACGGTTGCGGCTATGTGA	+	4	0.0132457
CLA-sgRNA2	TGAACACCGTTGCGGCTATGNNN	A12	5270865	AGAACTTCGTTGCGGCGCTGAGG	-	5	0.0130052
CLA-sgRNA2	TGAACACCGTTGCGGCTATGNNN	D11	62357192	TGACCACCTTTGCTGCTACATGG	-	5	0.0129817
CLA-sgRNA2	TGAACACCGTTGCGGCTATGNNN	D08	57563291	TAGACACTGTTGAGGCTAAGAAG	-	5	0.0128905
CLA-sgRNA2	TGAACACCGTTGCGGCTATGNNN	D01	47519143	TGAACACTTTTGAGCATATGAAG	+	5	0.012691
CLA-sgRNA2	TGAACACCGTTGCGGCTATGNNN	D02	2434829	TGGACACCGTTTCATCTTTGTGG	+	5	0.0125916
CLA-sgRNA2	TGAACACCGTTGCGGCTATGNNN	D01	45218435	TGAAGAGCAGTCCGGCTATGAAG	+	5	0.0124567
CLA-sgRNA2	TGAACACCGTTGCGGCTATGNNN	A06	36227847	TGGACGCCGTTGAGGCTAAGAAG	+	4	0.0124361
CLA-sgRNA2	TGAACACCGTTGCGGCTATGNNN	A12	23846086	TTAACACCGTTGGGGCAAAACGG	-	5	0.0123967
CLA-sgRNA2	TGAACACCGTTGCGGCTATGNNN	A08	35154690	TGAACCCTGTTCCGGCGTTGGGG	-	5	0.012386
CLA-sgRNA2	TGAACACCGTTGCGGCTATGNNN	D07	20699148	TGGACACCGTTGAGGCCAAGAAG	+	4	0.0122898
CLA-sgRNA2	TGAACACCGTTGCGGCTATGNNN	A06	86875213	TGGCAACGGTTGCGGGTATGGGG	-	5	0.0121895
CLA-sgRNA2	TGAACACCGTTGCGGCTATGNNN	A08	18218797	TTTACACCGATGAGGTTATGGAG	-	5	0.0118132
CLA-sgRNA2	TGAACACCGTTGCGGCTATGNNN	D02	64279249	TGAAAACAGTTGCTGCGATGTGG	-	4	0.0116527
CLA-sgRNA2	TGAACACCGTTGCGGCTATGNNN	D13	23067167	TGAGCTCCGTTGCAGCTTTAGGA	+	5	0.0108991
CLA-sgRNA2	TGAACACCGTTGCGGCTATGNNN	A05	77380239	TGGACGCTGTTGAGGCTAAGAAG	+	5	0.0108816
CLA-sgRNA2	TGAACACCGTTGCGGCTATGNNN	A08	101713110	TTAACACCGTTAGTGCTTTGAGG	+	5	0.0107989
CLA-sgRNA2	TGAACACCGTTGCGGCTATGNNN	A08	15824334	TAGACGCCGTTGAGGCTAAGAAG	-	5	0.0105229
CLA-sgRNA2	TGAACACCGTTGCGGCTATGNNN	A13	16732226	TGTAAACCGTTGTGGAAATGTGA	-	5	0.0104575
CLA-sgRNA2	TGAACACCGTTGCGGCTATGNNN	A06	88339062	TGAACAAGGATAAGGCTATGAGA	+	5	0.0103022
CLA-sgRNA2	TGAACACCGTTGCGGCTATGNNN	A11	53463344	TGATGACAGTTGCGGTTTTGAAG	+	5	0.00989899
CLA-sgRNA2	TGAACACCGTTGCGGCTATGNNN	A11	46556593	TGATCAGAGTTGTGGCTATGTGA	-	4	0.00946227
CLA-sgRNA2	TGAACACCGTTGCGGCTATGNNN	A11	79444762	TGAATATTGTTGCAGCTGTGGGA	+	5	0.00942531
CLA-sgRNA2	TGAACACCGTTGCGGCTATGNNN	A08	26804476	TGAACATCGTTGATGATATCTAG	-	5	0.00925926
CLA-sgRNA2	TGAACACCGTTGCGGCTATGNNN	A07	49197633	TGAATACCTTTGAGCATATGAAG	+	5	0.00922983
CLA-sgRNA2	TGAACACCGTTGCGGCTATGNNN	D02	55485781	TAAACACCGTTACGGCACTCGAG	+	5	0.00891421
CLA-sgRNA2	TGAACACCGTTGCGGCTATGNNN	D10	45399535	TAAACACCGTTACGGCACTCGAG	-	5	0.00891421
CLA-sgRNA2	TGAACACCGTTGCGGCTATGNNN	D12	13516388	TGTGCACAGTTGAGGTTATGAAG	-	5	0.00879839
CLA-sgRNA2	TGAACACCGTTGCGGCTATGNNN	D01	12118272	TGGACGCCGTTGAGGCCAAGAAG	-	5	0.00877844
CLA-sgRNA2	TGAACACCGTTGCGGCTATGNNN	D12	36391437	TGGACGCCGTTGAGGCCAAGGAG	+	5	0.00877844
CLA-sgRNA2	TGAACACCGTTGCGGCTATGNNN	D11	20864461	TGAACAGACTTGAGGCAATGAAG	-	5	0.00875929
CLA-sgRNA2	TGAACACCGTTGCGGCTATGNNN	A02	29370034	TTAAAACAGTTGCGGAAATGTGA	-	5	0.00875421
CLA-sgRNA2	TGAACACCGTTGCGGCTATGNNN	A04	42201452	TTAAAACAGTTGCGGAAATGTGA	+	5	0.00875421
CLA-sgRNA2	TGAACACCGTTGCGGCTATGNNN	D02	65551249	TGAACTCCATTTTTGCTATGAAG	-	5	0.00854701
CLA-sgRNA2	TGAACACCGTTGCGGCTATGNNN	A09	69686534	GGAAGACAGTTGCGGTTAAGAAG	+	5	0.00850242
CLA-sgRNA2	TGAACACCGTTGCGGCTATGNNN	A01	69218721	TTAACTCCGTTGAGGCTATTCGA	+	4	0.00849845
CLA-sgRNA2	TGAACACCGTTGCGGCTATGNNN	D08	65053829	TGACCACCATTGGGGCTAAAGGG	+	5	0.00828741
CLA-sgRNA2	TGAACACCGTTGCGGCTATGNNN	A13	64191976	AGAACCTCGTTGCGGCGCTGAGG	-	5	0.00827604
CLA-sgRNA2	TGAACACCGTTGCGGCTATGNNN	A11	4118700	TGAACGCCATTTTGACTATGGGA	-	5	0.00808016
CLA-sgRNA2	TGAACACCGTTGCGGCTATGNNN	D11	4403828	TGAACGCCATTTTGACTATGGGA	-	5	0.00808016
CLA-sgRNA2	TGAACACCGTTGCGGCTATGNNN	A08	87792335	TGAACTCCATTTTGACTATGGGA	+	5	0.00808016
CLA-sgRNA2	TGAACACCGTTGCGGCTATGNNN	A03	23878580	TGGACGCCATTGAGGCTAAGAAG	+	5	0.00799465
CLA-sgRNA2	TGAACACCGTTGCGGCTATGNNN	A12	76061463	TGGACACCATTGAGGCCAAGAAG	+	5	0.0079006
CLA-sgRNA2	TGAACACCGTTGCGGCTATGNNN	A13	7038953	TGAAAACCCTTCCTGCTATTTAG	+	5	0.00788336
CLA-sgRNA2	TGAACACCGTTGCGGCTATGNNN	D07	38723522	TCAACTCTGTTGCGGCTACAAGA	-	5	0.00777105
CLA-sgRNA2	TGAACACCGTTGCGGCTATGNNN	D03	12415294	TGGTCACCGTTGAGCCTCTGTGG	+	5	0.00777001
CLA-sgRNA2	TGAACACCGTTGCGGCTATGNNN	A03	79931121	TGAAAACCGCTTCGGATAGGCAG	+	5	0.00759734
CLA-sgRNA2	TGAACACCGTTGCGGCTATGNNN	D11	45841293	TGAAAACAATTGCTGCGATGTGG	-	5	0.007491
CLA-sgRNA2	TGAACACCGTTGCGGCTATGNNN	A07	72605570	TGTACACAATTGAGACTATGTGA	-	5	0.00741473
CLA-sgRNA2	TGAACACCGTTGCGGCTATGNNN	A09	5682561	TATATACCTTTGGGGCTATGGAG	-	5	0.00716669
CLA-sgRNA2	TGAACACCGTTGCGGCTATGNNN	A05	20280279	TGAACACCTTTGATGATTTGGAG	+	5	0.00709085
CLA-sgRNA2	TGAACACCGTTGCGGCTATGNNN	D01	58238500	TGAACATCGTTGCGACAAGGAGA	-	4	0.00708061
CLA-sgRNA2	TGAACACCGTTGCGGCTATGNNN	A05	22327209	TGAACACCCTTGTGAGTTTGAAG	-	5	0.00707481
CLA-sgRNA2	TGAACACCGTTGCGGCTATGNNN	D10	19800109	TGAATACAGTGTCGGCTATCAAG	+	5	0.00707071
CLA-sgRNA2	TGAACACCGTTGCGGCTATGNNN	D02	55461091	CGAACACCTGTGAGGTTATGAAG	+	5	0.00701293
CLA-sgRNA2	TGAACACCGTTGCGGCTATGNNN	A01	5626151	TGCACACTGTTGTAGCTTTGAGA	+	5	0.00683594
CLA-sgRNA2	TGAACACCGTTGCGGCTATGNNN	A02	7450232	TGAAGACTGATGGCGCTATGAAG	-	5	0.00681818
CLA-sgRNA2	TGAACACCGTTGCGGCTATGNNN	A01	52383347	AGGACACCTTTGTGGCTATCTGA	-	5	0.00679012
CLA-sgRNA2	TGAACACCGTTGCGGCTATGNNN	A01	70605431	AGGACACCTTTGTGGCTATCTGA	+	5	0.00679012
CLA-sgRNA2	TGAACACCGTTGCGGCTATGNNN	D04	27263368	AGGACACCTTTGTGGCTATCTGA	+	5	0.00679012
CLA-sgRNA2	TGAACACCGTTGCGGCTATGNNN	D12	22046637	AGGACACCTTTGTGGCTATCTGA	+	5	0.00679012
CLA-sgRNA2	TGAACACCGTTGCGGCTATGNNN	A03	24725806	TGGACACCTTTGTGGCTATCTGA	-	4	0.00679012
CLA-sgRNA2	TGAACACCGTTGCGGCTATGNNN	A02	69668543	TAAACACAATTGCGGATACGTGA	-	5	0.0067734
CLA-sgRNA2	TGAACACCGTTGCGGCTATGNNN	A03	56729197	TAAACACAATTGCGGATACGTGA	+	5	0.0067734
CLA-sgRNA2	TGAACACCGTTGCGGCTATGNNN	A01	61800205	TGAAGACCCTTGTAGGTATGAAG	-	5	0.00676529
CLA-sgRNA2	TGAACACCGTTGCGGCTATGNNN	D04	11497696	TGAAGAACCTTGCTGCTGTGTAG	-	5	0.00670085
CLA-sgRNA2	TGAACACCGTTGCGGCTATGNNN	D04	39606043	TGAACAACTTCAAGGCTATGTGA	+	5	0.00664767
CLA-sgRNA2	TGAACACCGTTGCGGCTATGNNN	A10	43815381	TGAATACCTTTGCGCATACGAAG	-	5	0.00662001
CLA-sgRNA2	TGAACACCGTTGCGGCTATGNNN	A12	13385949	TGAATACCTTTGCGCATACGAAG	-	5	0.00662001
CLA-sgRNA2	TGAACACCGTTGCGGCTATGNNN	D03	21290878	TGAATACCTTTGCGCATACGAAG	+	5	0.00662001
CLA-sgRNA2	TGAACACCGTTGCGGCTATGNNN	A13	41432012	ACAACACCGGTGCTCCTATGGAG	+	5	0.00652681
CLA-sgRNA2	TGAACACCGTTGCGGCTATGNNN	A05	57238474	TGATCTTCATTGAGGCTATGGGA	+	5	0.00634131
CLA-sgRNA2	TGAACACCGTTGCGGCTATGNNN	A05	40721325	TGAATACAGCTGAGGCTAAGAAG	-	5	0.00628507
CLA-sgRNA2	TGAACACCGTTGCGGCTATGNNN	D05	41731017	TGAAAACGGTTTCGGGTAAGGGG	+	5	0.00621043
CLA-sgRNA2	TGAACACCGTTGCGGCTATGNNN	A10	96777916	TAAAAACAGTTGTGGCTGTGAGA	-	5	0.00611111
CLA-sgRNA2	TGAACACCGTTGCGGCTATGNNN	A01	44605509	TAAAAACAGTTGCGGATACGTGA	-	5	0.0060208
CLA-sgRNA2	TGAACACCGTTGCGGCTATGNNN	D08	39426985	AGAACATCTTTGTGGCTAAGGGA	-	5	0.00601852
CLA-sgRNA2	TGAACACCGTTGCGGCTATGNNN	A06	33924762	TTAACTCCGTTGAGGCCATTCGA	-	5	0.0059989
CLA-sgRNA2	TGAACACCGTTGCGGCTATGNNN	A10	51120937	TTAACAGCTTTGCTGCAATGAAG	-	5	0.00588907
CLA-sgRNA2	TGAACACCGTTGCGGCTATGNNN	A13	1627787	CAAATCCCGTTGCGGCTGTGCGA	-	5	0.00582751
CLA-sgRNA2	TGAACACCGTTGCGGCTATGNNN	D11	1019120	TGAAGACCGTTGGGGCACTTGGG	-	5	0.00581818
CLA-sgRNA2	TGAACACCGTTGCGGCTATGNNN	A08	101434386	TTAACACCGTTCCGAGGATGAGG	+	5	0.00573902
CLA-sgRNA2	TGAACACCGTTGCGGCTATGNNN	D08	64118486	TTAACACCGTTCCGAGGATGAGG	+	5	0.00573902
CLA-sgRNA2	TGAACACCGTTGCGGCTATGNNN	A10	58504109	TGGCCAACGTTGCGACAATGAGA	-	5	0.00563886
CLA-sgRNA2	TGAACACCGTTGCGGCTATGNNN	D02	49812316	TGAACAGAATTGAGGCTAAGTAG	-	5	0.00560224
CLA-sgRNA2	TGAACACCGTTGCGGCTATGNNN	D04	24669917	TGGACACCTTTGTGGCTTTTTGA	+	5	0.00554527
CLA-sgRNA2	TGAACACCGTTGCGGCTATGNNN	A10	96234254	TGAACAGTGTTGTGGCTACGGGA	+	4	0.00552175
CLA-sgRNA2	TGAACACCGTTGCGGCTATGNNN	A13	62060615	TGTATACCTATGAGGCTATGTGA	-	5	0.00548471
CLA-sgRNA2	TGAACACCGTTGCGGCTATGNNN	D13	43498309	TGTATACCTATGAGGCTATGTGA	-	5	0.00548471
CLA-sgRNA2	TGAACACCGTTGCGGCTATGNNN	D11	17447370	TGAAGACAGTTGCCGCGACGTGG	+	5	0.00542451
CLA-sgRNA2	TGAACACCGTTGCGGCTATGNNN	D11	17474800	TGAAGACAGTTGCCGCGACGTGG	+	5	0.00542451
CLA-sgRNA2	TGAACACCGTTGCGGCTATGNNN	A12	21995600	TGCGCACAGTTGAGGTTATGAAG	+	5	0.00534188
CLA-sgRNA2	TGAACACCGTTGCGGCTATGNNN	A11	53184459	TGAAAACCGATGAGGGTATTGAG	-	5	0.0052597
CLA-sgRNA2	TGAACACCGTTGCGGCTATGNNN	D09	44441703	TGAACTCCATTGAGGCTGAGAAG	+	5	0.00523286
CLA-sgRNA2	TGAACACCGTTGCGGCTATGNNN	D10	58621955	TGAACTCACTTCCGGCAATGAGA	+	5	0.00490196
CLA-sgRNA2	TGAACACCGTTGCGGCTATGNNN	A09	55295581	TAAACACCGTTTCCACAATGGGA	-	5	0.00486191
CLA-sgRNA2	TGAACACCGTTGCGGCTATGNNN	A07	38899339	TGTACACCGATGTGTTTATGGAG	-	5	0.00482655
CLA-sgRNA2	TGAACACCGTTGCGGCTATGNNN	A01	40751957	TGAACCTAGTTTCAGCTATGAGA	+	5	0.00480883
CLA-sgRNA2	TGAACACCGTTGCGGCTATGNNN	A09	73451476	TGAACCCCTTTGTAGCAATGAGA	+	5	0.0047138
CLA-sgRNA2	TGAACACCGTTGCGGCTATGNNN	D09	49685938	TGAACCCCTTTGTAGCAATGAGA	+	5	0.0047138
CLA-sgRNA2	TGAACACCGTTGCGGCTATGNNN	D01	32185614	TGAACACCCCTACTGCTATAAGA	+	5	0.00465337
CLA-sgRNA2	TGAACACCGTTGCGGCTATGNNN	A05	84401664	TGGACATTGTTTCGGCTGTGAGA	+	5	0.00464169
CLA-sgRNA2	TGAACACCGTTGCGGCTATGNNN	D04	5946189	TGGACATTGTTTCGGCTGTGAGA	-	5	0.00464169
CLA-sgRNA2	TGAACACCGTTGCGGCTATGNNN	D07	23076199	TGGACATTGTTTCGGCTGTGAGA	-	5	0.00464169
CLA-sgRNA2	TGAACACCGTTGCGGCTATGNNN	A05	71136699	TGGACACCCTTGTGGTTATATGA	-	5	0.00461422
CLA-sgRNA2	TGAACACCGTTGCGGCTATGNNN	D04	14504022	TGGACACCCTTGTGGTTATATGA	-	5	0.00461422
CLA-sgRNA2	TGAACACCGTTGCGGCTATGNNN	A10	90286742	TGAACATTGTTGTGGCTCTTGGA	+	5	0.00460793
CLA-sgRNA2	TGAACACCGTTGCGGCTATGNNN	A10	90325085	TGAACATTGTTGTGGCTCTTGGA	+	5	0.00460793
CLA-sgRNA2	TGAACACCGTTGCGGCTATGNNN	A04	38347413	TGGACAACTTTGAGGCTATTTGA	-	5	0.00457028
CLA-sgRNA2	TGAACACCGTTGCGGCTATGNNN	D07	27355574	TCAACACTGTAGCGTATATGAGA	+	5	0.00450721
CLA-sgRNA2	TGAACACCGTTGCGGCTATGNNN	D08	56675971	TTAACACCGTTAGCGCTTTGGAG	+	5	0.00449954
CLA-sgRNA2	TGAACACCGTTGCGGCTATGNNN	D08	56772385	TTAACACCGTTAGCGCTTTGGAG	+	5	0.00449954
CLA-sgRNA2	TGAACACCGTTGCGGCTATGNNN	D10	61655677	TGTACACCCATTCGGCTTTGGGA	+	5	0.00435085
CLA-sgRNA2	TGAACACCGTTGCGGCTATGNNN	A01	43387821	TAAAAACAATTGCGGTTATGTGA	-	5	0.00431711
CLA-sgRNA2	TGAACACCGTTGCGGCTATGNNN	A05	63368889	TAAAAACAATTGCGGTTATGTGA	-	5	0.00431711
CLA-sgRNA2	TGAACACCGTTGCGGCTATGNNN	A06	61261886	TAAAAACAATTGCGGTTATGTGA	-	5	0.00431711
CLA-sgRNA2	TGAACACCGTTGCGGCTATGNNN	A06	71612587	TAAAAACAATTGCGGTTATGTGA	-	5	0.00431711
CLA-sgRNA2	TGAACACCGTTGCGGCTATGNNN	A08	58930447	TAAAAACAATTGCGGTTATGTGA	-	5	0.00431711
CLA-sgRNA2	TGAACACCGTTGCGGCTATGNNN	A10	33129075	TAAAAACAATTGCGGTTATGTGA	-	5	0.00431711
CLA-sgRNA2	TGAACACCGTTGCGGCTATGNNN	A13	51718453	TAAAAACAATTGCGGTTATGTGA	-	5	0.00431711
CLA-sgRNA2	TGAACACCGTTGCGGCTATGNNN	D04	19523859	TGGCCTGCGATGCGGCTATGTGA	-	5	0.00431545
CLA-sgRNA2	TGAACACCGTTGCGGCTATGNNN	A08	35625707	GGAACACCACTGCTGCTATTGGA	-	5	0.00425121
CLA-sgRNA2	TGAACACCGTTGCGGCTATGNNN	D08	23736482	GGAACACCACTGCTGCTATTGGA	+	5	0.00425121
CLA-sgRNA2	TGAACACCGTTGCGGCTATGNNN	A12	70909390	TGAACACCTTTGCAGCAAAGTGA	-	4	0.0042328
CLA-sgRNA2	TGAACACCGTTGCGGCTATGNNN	D10	740725	TGAACATCGTTGCTTCTCTTGGG	+	5	0.00412698
CLA-sgRNA2	TGAACACCGTTGCGGCTATGNNN	A04	61449208	TGAAGTCCGTTTTGGCTTTGAGA	-	5	0.00400641
CLA-sgRNA2	TGAACACCGTTGCGGCTATGNNN	D11	44511229	TGAACACAGGTGCAGCTAGAAGA	-	5	0.00396729
CLA-sgRNA2	TGAACACCGTTGCGGCTATGNNN	A10	85015597	TTAACACTGTTGGAGATATGAGA	-	5	0.00395467
CLA-sgRNA2	TGAACACCGTTGCGGCTATGNNN	D12	13580851	TGAAGACCGTTGCGTACAGGAAG	-	5	0.00392157
CLA-sgRNA2	TGAACACCGTTGCGGCTATGNNN	A01	42890855	TAAAAACAATTGCGGCTACGTGA	-	5	0.00387051
CLA-sgRNA2	TGAACACCGTTGCGGCTATGNNN	A13	73891713	TTAATCGGGTTGCGGCTATGCGA	-	5	0.00386706
CLA-sgRNA2	TGAACACCGTTGCGGCTATGNNN	A13	11744211	TATAAACCGTTCCGGTTATGTGA	-	5	0.00386092
CLA-sgRNA2	TGAACACCGTTGCGGCTATGNNN	A01	28088348	TGAACTTTGTTGCTGCTGTGTGA	+	5	0.00376157
CLA-sgRNA2	TGAACACCGTTGCGGCTATGNNN	D01	19670472	TGAACTTTGTTGCTGCTGTGTGA	+	5	0.00376157
CLA-sgRNA2	TGAACACCGTTGCGGCTATGNNN	D02	49688948	TGAACCCCGTTGCTGCGACAAGG	+	5	0.003688
CLA-sgRNA2	TGAACACCGTTGCGGCTATGNNN	A07	66180160	TCAACAACCTTGCTGCTCTGCAG	+	5	0.00368179
CLA-sgRNA2	TGAACACCGTTGCGGCTATGNNN	A12	83818391	TGGATACCGTTTCGGCTTTTCGA	-	5	0.00363545
CLA-sgRNA2	TGAACACCGTTGCGGCTATGNNN	D04	22557688	TGAACCCCGCTGCAGGTTTGGAG	-	5	0.003626
CLA-sgRNA2	TGAACACCGTTGCGGCTATGNNN	A08	16738984	TGAAAACTCTTTCGGCTTTGAGA	-	5	0.0035955
CLA-sgRNA2	TGAACACCGTTGCGGCTATGNNN	A09	26645571	TGAACCACCTGGTGGCTATGGGA	-	5	0.00356935
CLA-sgRNA2	TGAACACCGTTGCGGCTATGNNN	D09	17227465	TGAACCACCTGGTGGCTATGGGA	-	5	0.00356935
CLA-sgRNA2	TGAACACCGTTGCGGCTATGNNN	D11	45285060	TACCCACCGTACCGGCTATGGGA	-	5	0.00352913
CLA-sgRNA2	TGAACACCGTTGCGGCTATGNNN	D08	61278075	TGAACCCGGTTGCAGGTGTGGAG	-	5	0.0034965
CLA-sgRNA2	TGAACACCGTTGCGGCTATGNNN	D07	21273695	TGAACAACGTTGCGGCATGGTGA	-	4	0.00347222
CLA-sgRNA2	TGAACACCGTTGCGGCTATGNNN	A02	49559725	TGAATACCTTTGCGTATACGAAG	-	5	0.00346763
CLA-sgRNA2	TGAACACCGTTGCGGCTATGNNN	D01	16510832	TGATAGCCGTTGCTGCTCTGAAG	-	5	0.00342045
CLA-sgRNA2	TGAACACCGTTGCGGCTATGNNN	D04	48086407	TGAAAACAGTTGCTGCGACGTGG	+	5	0.00321453
CLA-sgRNA2	TGAACACCGTTGCGGCTATGNNN	D11	45826986	TGAAAACAGTTGCTGCGACGTGG	-	5	0.00321453
CLA-sgRNA2	TGAACACCGTTGCGGCTATGNNN	A11	71098806	TGGAAACCGAGGAGGCTATGAGA	+	5	0.00319786
CLA-sgRNA2	TGAACACCGTTGCGGCTATGNNN	A07	9633319	TGAACTCGGTTTGGGCTTTGTAG	-	5	0.00312188
CLA-sgRNA2	TGAACACCGTTGCGGCTATGNNN	D07	8963889	TGAACTCGGTTTGGGCTTTGTAG	-	5	0.00312188
CLA-sgRNA2	TGAACACCGTTGCGGCTATGNNN	D08	4545608	TGAACACATTTGGTACTATGTAG	+	5	0.00307599
CLA-sgRNA2	TGAACACCGTTGCGGCTATGNNN	A11	52417742	TGGACACTGTAGAGGCTAAGAGA	-	5	0.00306045
CLA-sgRNA2	TGAACACCGTTGCGGCTATGNNN	A01	80012864	TTTACACCGTTTCTACTATGAGA	+	5	0.00301121
CLA-sgRNA2	TGAACACCGTTGCGGCTATGNNN	A06	87322842	TGAACCCCTTTGAGGCTAACAAG	+	5	0.00296
CLA-sgRNA2	TGAACACCGTTGCGGCTATGNNN	A13	5728707	TAAACACCTATTCGGCTAAGAGA	+	5	0.00295187
CLA-sgRNA2	TGAACACCGTTGCGGCTATGNNN	A12	67463560	TGCAAACCATTCCGGCTTTGTGA	-	5	0.00289401
CLA-sgRNA2	TGAACACCGTTGCGGCTATGNNN	A01	38249698	TGAACCCCTTTGAGCCTATCAAG	-	5	0.00282546
CLA-sgRNA2	TGAACACCGTTGCGGCTATGNNN	D05	11943581	TCAACAAAGTTGCGGCTACCGGA	+	5	0.00277094
CLA-sgRNA2	TGAACACCGTTGCGGCTATGNNN	A01	42652791	TGAAAATAGATGCGGGTATGGGA	-	5	0.00276361
CLA-sgRNA2	TGAACACCGTTGCGGCTATGNNN	D06	6894998	TGAAAATAGATGCGGGTATGGGA	-	5	0.00276361
CLA-sgRNA2	TGAACACCGTTGCGGCTATGNNN	D07	35746281	CTTACACCGTTTCTGCTATGAGA	-	5	0.00274236
CLA-sgRNA2	TGAACACCGTTGCGGCTATGNNN	D13	38395092	CTTACACCGTTTCTGCTATGAGA	+	5	0.00274236
CLA-sgRNA2	TGAACACCGTTGCGGCTATGNNN	A08	83205474	TGTACACCGATGAGTTTATGGAG	+	5	0.00265195
CLA-sgRNA2	TGAACACCGTTGCGGCTATGNNN	A02	73739291	TTAACTCTGTTGGGGCTATTCGA	+	5	0.00263645
CLA-sgRNA2	TGAACACCGTTGCGGCTATGNNN	D10	2182860	TGAACACAGTTCAGTCAATGAAG	+	5	0.00261438
CLA-sgRNA2	TGAACACCGTTGCGGCTATGNNN	D10	1884603	TTAACAGAGTTTCGGCTTTGTGA	+	5	0.00259952
CLA-sgRNA2	TGAACACCGTTGCGGCTATGNNN	A01	96387000	TGAACTCAGTTGCGACGATTCGA	-	5	0.00249904
CLA-sgRNA2	TGAACACCGTTGCGGCTATGNNN	D06	18639592	TGGACAACGTTGTGACGATGCGA	+	5	0.002467
CLA-sgRNA2	TGAACACCGTTGCGGCTATGNNN	D01	43329330	TAAAAACTGTTGTGGCGATGAGA	-	5	0.00241956
CLA-sgRNA2	TGAACACCGTTGCGGCTATGNNN	D11	35622523	TGAACACCGTTTCGATTCTCAAG	-	5	0.00235729
CLA-sgRNA2	TGAACACCGTTGCGGCTATGNNN	D11	42006074	TGAACACATTTGGGGCTATTGGA	+	4	0.00229798
CLA-sgRNA2	TGAACACCGTTGCGGCTATGNNN	D03	21181210	TGAACACGTTTGGGGCTATTGGA	+	4	0.00227273
CLA-sgRNA2	TGAACACCGTTGCGGCTATGNNN	D11	42010727	TGAACACGTTTGGGGCTATTGGA	+	4	0.00227273
CLA-sgRNA2	TGAACACCGTTGCGGCTATGNNN	D06	6369019	TGCACAACGTTGTGGGTATAAGA	-	5	0.00225361
CLA-sgRNA2	TGAACACCGTTGCGGCTATGNNN	A06	6884224	TGCACAACGTTGTGGGTATAGGA	-	5	0.00225361
CLA-sgRNA2	TGAACACCGTTGCGGCTATGNNN	D10	25265073	TGACCAACGTTGCGACGAAGTAG	-	5	0.00217111
CLA-sgRNA2	TGAACACCGTTGCGGCTATGNNN	A05	73586656	TTAACTCCGTTGGGGCCATTTGA	+	5	0.00212688
CLA-sgRNA2	TGAACACCGTTGCGGCTATGNNN	A12	49613836	AGAAAACCGTGGCGTCTATAAGA	-	5	0.00212585
CLA-sgRNA2	TGAACACCGTTGCGGCTATGNNN	D13	21340420	TGAACACGTTTAGGGCTATTGGA	-	5	0.00212121
CLA-sgRNA2	TGAACACCGTTGCGGCTATGNNN	A10	86969876	TGAACCCCTTTGCGCCTAACAAG	+	5	0.00209891
CLA-sgRNA2	TGAACACCGTTGCGGCTATGNNN	D11	40700799	TGCAAACCTATGCTGCTATGCGA	-	5	0.00207321
CLA-sgRNA2	TGAACACCGTTGCGGCTATGNNN	A11	63295343	TGAACCCCGTTGTGTGTAAGAGG	-	5	0.001998
CLA-sgRNA2	TGAACACCGTTGCGGCTATGNNN	A04	61002475	TGAACAACCTTGCTTCTTTGCAG	+	5	0.0019943
CLA-sgRNA2	TGAACACCGTTGCGGCTATGNNN	D04	49098311	TGAACAACCTTGCTTCTTTGCAG	+	5	0.0019943
CLA-sgRNA2	TGAACACCGTTGCGGCTATGNNN	A07	63318646	TCAACAGCATTGCTGCTTTGAGA	+	5	0.00193924
CLA-sgRNA2	TGAACACCGTTGCGGCTATGNNN	D01	8806976	TAAAAACAGTAGCGGCGATGAGA	+	5	0.00192577
CLA-sgRNA2	TGAACACCGTTGCGGCTATGNNN	D11	32553272	TGAACTCCTTTGGAGCCATGCGA	+	5	0.00190985
CLA-sgRNA2	TGAACACCGTTGCGGCTATGNNN	A09	12445548	TGAACCCCCTTGAGCCTAAGAAG	+	5	0.00190175
CLA-sgRNA2	TGAACACCGTTGCGGCTATGNNN	A05	78580284	TGACCAACGTTGCGACGAGGTAG	+	5	0.00189972
CLA-sgRNA2	TGAACACCGTTGCGGCTATGNNN	A08	63277547	TGAACCCCTTTGAGCCTAAGAAG	-	5	0.00188364
CLA-sgRNA2	TGAACACCGTTGCGGCTATGNNN	A12	20388476	TGAACCCCTTTGAGCCTAAGAAG	+	5	0.00188364
CLA-sgRNA2	TGAACACCGTTGCGGCTATGNNN	D06	38130899	TGAACATGTTTGGGGCTATTGGA	-	5	0.00184659
CLA-sgRNA2	TGAACACCGTTGCGGCTATGNNN	A09	64773262	TCAACACTTTTGCTGTTATGCGA	-	5	0.00184089
CLA-sgRNA2	TGAACACCGTTGCGGCTATGNNN	A07	60768779	TGAACACCCTTGAGCCTAACAAG	-	5	0.00179308
CLA-sgRNA2	TGAACACCGTTGCGGCTATGNNN	A06	39321351	TGAACACCTTTGAGCCTAACAAG	-	5	0.001776
CLA-sgRNA2	TGAACACCGTTGCGGCTATGNNN	A07	47360360	TGAACACCTTTGAGCCTAACAAG	+	5	0.001776
CLA-sgRNA2	TGAACACCGTTGCGGCTATGNNN	A10	64782882	TGAACACCTTTGAGCCTAACAAG	+	5	0.001776
CLA-sgRNA2	TGAACACCGTTGCGGCTATGNNN	A11	75547993	TGAACACCTTTGAGCCTAACAAG	+	5	0.001776
CLA-sgRNA2	TGAACACCGTTGCGGCTATGNNN	A11	13185484	TGAAAACCCTTGTGGCTACCAGA	-	5	0.00176835
CLA-sgRNA2	TGAACACCGTTGCGGCTATGNNN	A10	23951580	TGAACACACTTGCGTTTATCGAG	+	5	0.0017094
CLA-sgRNA2	TGAACACCGTTGCGGCTATGNNN	D07	47795724	TGAACACAGATGGGGCGCTGCGG	-	5	0.0017025
CLA-sgRNA2	TGAACACCGTTGCGGCTATGNNN	A11	5488116	ATAACACCGTGGGGGCCATGTGA	+	5	0.00170151
CLA-sgRNA2	TGAACACCGTTGCGGCTATGNNN	D06	2163678	TTCACACCGTTGAGGGTGTGGAG	-	5	0.00167354
CLA-sgRNA2	TGAACACCGTTGCGGCTATGNNN	D12	22046607	AGAACACCTTTGTGTCTATCTGA	+	5	0.0015873
CLA-sgRNA2	TGAACACCGTTGCGGCTATGNNN	A09	25438637	GGAAAACCGTGGATGCTATGAGA	+	5	0.00155722
CLA-sgRNA2	TGAACACCGTTGCGGCTATGNNN	D09	12378697	TGAATACCTTTCCGGTTGTGAGA	-	5	0.00153572
CLA-sgRNA2	TGAACACCGTTGCGGCTATGNNN	A03	87529886	TCAAAACCATTGCGGTTACGTGA	-	5	0.00149907
CLA-sgRNA2	TGAACACCGTTGCGGCTATGNNN	A03	34185470	CTTACACCGTTTCGTCTATGTGA	+	5	0.00146912
CLA-sgRNA2	TGAACACCGTTGCGGCTATGNNN	A12	48985936	CTTACACCGTTTCGTCTATGTGA	-	5	0.00146912
CLA-sgRNA2	TGAACACCGTTGCGGCTATGNNN	A04	61169025	GGAACATCGTTGCTTCTATTTGA	+	5	0.00143921
CLA-sgRNA2	TGAACACCGTTGCGGCTATGNNN	D04	49295088	GGAACATCGTTGCTTCTATTTGA	+	5	0.00143921
CLA-sgRNA2	TGAACACCGTTGCGGCTATGNNN	A05	39014054	TGGCAACCGTTGAGGCTATCTGA	+	5	0.00141082
CLA-sgRNA2	TGAACACCGTTGCGGCTATGNNN	A06	49061002	TGAAAACAATTGCGGTTACGTGA	+	5	0.00140746
CLA-sgRNA2	TGAACACCGTTGCGGCTATGNNN	D11	43148397	TGAACACTGTTCCCTCTATTAGA	-	5	0.00137868
CLA-sgRNA2	TGAACACCGTTGCGGCTATGNNN	A02	73143489	TTAAAACCGTGGCGGTGATGGAG	-	5	0.00136508
CLA-sgRNA2	TGAACACCGTTGCGGCTATGNNN	D13	56275476	TTAAAACAGTTGTGGCGATGAGA	-	5	0.00135175
CLA-sgRNA2	TGAACACCGTTGCGGCTATGNNN	A09	61823440	TGAACACTGATGATGCTAGGAGA	+	5	0.00133547
CLA-sgRNA2	TGAACACCGTTGCGGCTATGNNN	D09	37374830	TGAACACTGATGATGCTAGGAGA	+	5	0.00133547
CLA-sgRNA2	TGAACACCGTTGCGGCTATGNNN	A06	26168525	TGAGCAGTGTTGCTCCTATGAGA	-	5	0.00129976
CLA-sgRNA2	TGAACACCGTTGCGGCTATGNNN	A04	36340379	TGAACACGGGTGTGGGAATGGGA	+	5	0.00128205
CLA-sgRNA2	TGAACACCGTTGCGGCTATGNNN	A13	60331365	TGAACACCTTAGCATCTATCTGA	-	5	0.00127551
CLA-sgRNA2	TGAACACCGTTGCGGCTATGNNN	A10	772679	TGCACATCGTTGTGTCTTTGTGA	+	5	0.00120908
CLA-sgRNA2	TGAACACCGTTGCGGCTATGNNN	A07	74301886	TGAATACGGGTCCGGGTATGAGA	-	5	0.00115693
CLA-sgRNA2	TGAACACCGTTGCGGCTATGNNN	D07	51184243	TGAATACGGGTCCGGGTATGAGA	-	5	0.00115693
CLA-sgRNA2	TGAACACCGTTGCGGCTATGNNN	A04	56179023	TCAACACAGTTGGTGATATGAGA	+	5	0.00113636
CLA-sgRNA2	TGAACACCGTTGCGGCTATGNNN	D04	44499904	TCAACACAGTTGGTGATATGAGA	+	5	0.00113636
CLA-sgRNA2	TGAACACCGTTGCGGCTATGNNN	A10	39812237	TGATCACCTTTGCCCCTGTGAGA	+	5	0.00110193
CLA-sgRNA2	TGAACACCGTTGCGGCTATGNNN	A06	20032778	TGAATACCGTTGCAGGTTTCGGA	-	5	0.00109266
CLA-sgRNA2	TGAACACCGTTGCGGCTATGNNN	A09	71818193	TGAATACCGTTGCAGGTTTCGGA	-	5	0.00109266
CLA-sgRNA2	TGAACACCGTTGCGGCTATGNNN	D10	42386731	TGAACACACTTGCGTTTATGAGA	-	4	0.00106838
CLA-sgRNA2	TGAACACCGTTGCGGCTATGNNN	A05	5587315	TGACCACCGTTGGGGGTTGGTGG	-	5	0.000925545
CLA-sgRNA2	TGAACACCGTTGCGGCTATGNNN	D05	5162331	TGACCACCGTTGGGGGTTGGTGG	-	5	0.000925545
CLA-sgRNA2	TGAACACCGTTGCGGCTATGNNN	A12	18767065	TGAACCCCTTTGAGTATATGAGA	+	5	0.000925001
CLA-sgRNA2	TGAACACCGTTGCGGCTATGNNN	D03	19112909	TGAACACGTTTGGGGCTGTTGGA	+	5	0.000909091
CLA-sgRNA2	TGAACACCGTTGCGGCTATGNNN	D07	31545064	TGAACACGTTTGGGGCTGTTGGA	+	5	0.000909091
CLA-sgRNA2	TGAACACCGTTGCGGCTATGNNN	D04	15554998	GGAACATCGTTTCGTCTAAGTGA	+	5	0.000847259
CLA-sgRNA2	TGAACACCGTTGCGGCTATGNNN	A08	60154079	TGAACACCTTTGAGTCTAGCAAG	-	5	0.000814001
CLA-sgRNA2	TGAACACCGTTGCGGCTATGNNN	D03	23616053	TGACCACGTTTGGGGCTATTGGA	-	5	0.000802139
CLA-sgRNA2	TGAACACCGTTGCGGCTATGNNN	A02	8223077	TCTACACCGTTTCCTCTATGTGA	+	5	0.000799136
CLA-sgRNA2	TGAACACCGTTGCGGCTATGNNN	A01	45384658	TGAGCTCCGTGGCGGGTGTGAGA	-	5	0.000763126
CLA-sgRNA2	TGAACACCGTTGCGGCTATGNNN	D01	27808662	TGAGCTCCGTGGCGGGTGTGAGA	-	5	0.000763126
CLA-sgRNA2	TGAACACCGTTGCGGCTATGNNN	A01	20481275	TTTACACCGTTTCCTCTATGTGA	+	5	0.00073456
CLA-sgRNA2	TGAACACCGTTGCGGCTATGNNN	A02	62166960	TTTACACCGTTTCCTCTATGTGA	-	5	0.00073456
CLA-sgRNA2	TGAACACCGTTGCGGCTATGNNN	A03	14629482	TTTACACCGTTTCCTCTATGTGA	+	5	0.00073456
CLA-sgRNA2	TGAACACCGTTGCGGCTATGNNN	A04	38592079	TTTACACCGTTTCCTCTATGTGA	+	5	0.00073456
CLA-sgRNA2	TGAACACCGTTGCGGCTATGNNN	A06	87493918	TTTACACCGTTTCCTCTATGTGA	+	5	0.00073456
CLA-sgRNA2	TGAACACCGTTGCGGCTATGNNN	A06	89507822	TTTACACCGTTTCCTCTATGTGA	-	5	0.00073456
CLA-sgRNA2	TGAACACCGTTGCGGCTATGNNN	A08	36442990	TTTACACCGTTTCCTCTATGTGA	-	5	0.00073456
CLA-sgRNA2	TGAACACCGTTGCGGCTATGNNN	A09	39979107	TTTACACCGTTTCCTCTATGTGA	-	5	0.00073456
CLA-sgRNA2	TGAACACCGTTGCGGCTATGNNN	A11	47201053	TTTACACCGTTTCCTCTATGTGA	-	5	0.00073456
CLA-sgRNA2	TGAACACCGTTGCGGCTATGNNN	A13	24442745	TTTACACCGTTTCCTCTATGTGA	-	5	0.00073456
CLA-sgRNA2	TGAACACCGTTGCGGCTATGNNN	D10	23041918	TAAACACAGTGGCGGCGGTGAGA	+	5	0.000718954
CLA-sgRNA2	TGAACACCGTTGCGGCTATGNNN	A12	82448214	TGTACACCGTTTCTTCTATGTGA	+	4	0.000718236
CLA-sgRNA2	TGAACACCGTTGCGGCTATGNNN	D05	61816011	ACAACACCGTTTCTTCTATGAGA	-	5	0.000704424
CLA-sgRNA2	TGAACACCGTTGCGGCTATGNNN	D13	11498835	TGAACTCCTTTGGTGCCATGTGA	-	5	0.000679059
CLA-sgRNA2	TGAACACCGTTGCGGCTATGNNN	A04	12469018	TCAACTCCTTTGCGGTGATGAGA	-	5	0.000662987
CLA-sgRNA2	TGAACACCGTTGCGGCTATGNNN	A10	1216971	TGAACCCAGTTGAGTGTATGTAG	+	5	0.000647501
CLA-sgRNA2	TGAACACCGTTGCGGCTATGNNN	D12	37694530	TGACCACATTTCCGTCTATGGGA	-	5	0.00064261
CLA-sgRNA2	TGAACACCGTTGCGGCTATGNNN	A01	54119071	TTAACACTGTAGCGTGTATGAGA	+	5	0.000637383
CLA-sgRNA2	TGAACACCGTTGCGGCTATGNNN	A06	26080936	TGTACACTGTTTCTTCTATGTGA	-	5	0.000628457
CLA-sgRNA2	TGAACACCGTTGCGGCTATGNNN	D05	21182185	TGAAGAACGCTGGGCCTATGTGA	-	5	0.000619835
CLA-sgRNA2	TGAACACCGTTGCGGCTATGNNN	D04	377107	TCACCACCGTTGCTCCTTTGTGA	+	5	0.00061703
CLA-sgRNA2	TGAACACCGTTGCGGCTATGNNN	A11	8298528	CGTACACCGTTTCTTCTATGAGA	+	5	0.000615631
CLA-sgRNA2	TGAACACCGTTGCGGCTATGNNN	D11	26035108	CGTACACCGTTTCTTCTATGAGA	+	5	0.000615631
CLA-sgRNA2	TGAACACCGTTGCGGCTATGNNN	A11	6682963	CGTACACCGTTTCTTCTATGTGA	+	5	0.000615631
CLA-sgRNA2	TGAACACCGTTGCGGCTATGNNN	A12	59388640	TGAGCCCCGTTGATGCTACGAGA	+	5	0.00055819
CLA-sgRNA2	TGAACACCGTTGCGGCTATGNNN	A02	670237	CTAACACCGTTTCTTCTATGAGA	+	5	0.000555001
CLA-sgRNA2	TGAACACCGTTGCGGCTATGNNN	D05	60631403	CTAACACCGTTTCTTCTATGAGA	+	5	0.000555001
CLA-sgRNA2	TGAACACCGTTGCGGCTATGNNN	D06	15351225	CTAACACCGTTTCTTCTATGAGA	+	5	0.000555001
CLA-sgRNA2	TGAACACCGTTGCGGCTATGNNN	D11	48273669	CTAACACCGTTTCTTCTATGAGA	+	5	0.000555001
CLA-sgRNA2	TGAACACCGTTGCGGCTATGNNN	D13	31135243	CTAACACCGTTTCTTCTATGAGA	+	5	0.000555001
CLA-sgRNA2	TGAACACCGTTGCGGCTATGNNN	D05	60640542	CTAACACCGTTTCTTCTATGGGA	+	5	0.000555001
CLA-sgRNA2	TGAACACCGTTGCGGCTATGNNN	A07	13781947	TCGCCACCGTTGCTGCTCTGTGA	-	5	0.000526706
CLA-sgRNA2	TGAACACCGTTGCGGCTATGNNN	D02	50663443	TCTACACCGTTTCTTCTATGAGA	-	5	0.00049724
CLA-sgRNA2	TGAACACCGTTGCGGCTATGNNN	D01	7681956	TGTACACCATTTCTTCTATGTGA	+	5	0.000461723
CLA-sgRNA2	TGAACACCGTTGCGGCTATGNNN	A05	17446434	TTTACACCGTTTCTTCTATGAGA	-	5	0.000457059
CLA-sgRNA2	TGAACACCGTTGCGGCTATGNNN	A05	21513302	TTTACACCGTTTCTTCTATGAGA	+	5	0.000457059
CLA-sgRNA2	TGAACACCGTTGCGGCTATGNNN	A05	34238239	TTTACACCGTTTCTTCTATGAGA	+	5	0.000457059
CLA-sgRNA2	TGAACACCGTTGCGGCTATGNNN	A08	81874194	TTTACACCGTTTCTTCTATGAGA	+	5	0.000457059
CLA-sgRNA2	TGAACACCGTTGCGGCTATGNNN	A09	56280389	TTTACACCGTTTCTTCTATGAGA	-	5	0.000457059
CLA-sgRNA2	TGAACACCGTTGCGGCTATGNNN	A11	81969375	TTTACACCGTTTCTTCTATGAGA	-	5	0.000457059
CLA-sgRNA2	TGAACACCGTTGCGGCTATGNNN	A12	59303672	TTTACACCGTTTCTTCTATGAGA	-	5	0.000457059
CLA-sgRNA2	TGAACACCGTTGCGGCTATGNNN	A12	9743811	TTTACACCGTTTCTTCTATGAGA	-	5	0.000457059
CLA-sgRNA2	TGAACACCGTTGCGGCTATGNNN	D05	44017912	TTTACACCGTTTCTTCTATGAGA	+	5	0.000457059
CLA-sgRNA2	TGAACACCGTTGCGGCTATGNNN	D09	13800065	TTTACACCGTTTCTTCTATGAGA	+	5	0.000457059
CLA-sgRNA2	TGAACACCGTTGCGGCTATGNNN	D09	24249886	TTTACACCGTTTCTTCTATGAGA	+	5	0.000457059
CLA-sgRNA2	TGAACACCGTTGCGGCTATGNNN	D10	49549713	TTTACACCGTTTCTTCTATGAGA	-	5	0.000457059
CLA-sgRNA2	TGAACACCGTTGCGGCTATGNNN	D12	51133409	TTTACACCGTTTCTTCTATGAGA	+	5	0.000457059
CLA-sgRNA2	TGAACACCGTTGCGGCTATGNNN	D13	53424896	TTTACACCGTTTCTTCTATGAGA	-	5	0.000457059
CLA-sgRNA2	TGAACACCGTTGCGGCTATGNNN	D01	12212640	TTTACACCGTTTCTTCTATGGGA	+	5	0.000457059
CLA-sgRNA2	TGAACACCGTTGCGGCTATGNNN	A01	80276762	TTTACACCGTTTCTTCTATGTGA	-	5	0.000457059
CLA-sgRNA2	TGAACACCGTTGCGGCTATGNNN	A06	27642607	TTTACACCGTTTCTTCTATGTGA	+	5	0.000457059
CLA-sgRNA2	TGAACACCGTTGCGGCTATGNNN	A09	13354191	TTTACACCGTTTCTTCTATGTGA	-	5	0.000457059
CLA-sgRNA2	TGAACACCGTTGCGGCTATGNNN	A09	56200282	TTTACACCGTTTCTTCTATGTGA	-	5	0.000457059
CLA-sgRNA2	TGAACACCGTTGCGGCTATGNNN	A11	37265046	TTTACACCGTTTCTTCTATGTGA	+	5	0.000457059
CLA-sgRNA2	TGAACACCGTTGCGGCTATGNNN	A12	32360175	TTTACACCGTTTCTTCTATGTGA	+	5	0.000457059
CLA-sgRNA2	TGAACACCGTTGCGGCTATGNNN	A12	77243377	TTTACACCGTTTCTTCTATGTGA	+	5	0.000457059
CLA-sgRNA2	TGAACACCGTTGCGGCTATGNNN	A13	43874024	TTTACACCGTTTCTTCTATGTGA	-	5	0.000457059
CLA-sgRNA2	TGAACACCGTTGCGGCTATGNNN	D09	47620299	TCAACACCGATGGTGCTAGGGGA	-	5	0.000374625
CLA-sgRNA2	TGAACACCGTTGCGGCTATGNNN	D12	9852340	TCCACACCGTTTCTTCTATGAGA	+	5	0.000301896
CLA-sgRNA2	TGAACACCGTTGCGGCTATGNNN	A13	66559312	TTCACACCGTTTCTTCTATGAGA	+	5	0.0002775
CLA-sgRNA2	TGAACACCGTTGCGGCTATGNNN	D08	47635425	TGACCACCGTTGGGTCCATTTGA	+	5	0.000235923
CLA-sgRNA2	TGAACACCGTTGCGGCTATGNNN	D02	64262007	TGAAAACAGTTGCTGCGACGCGA	-	5	0.000223231
CLA-sgRNA2	TGAACACCGTTGCGGCTATGNNN	D03	28915081	TGTACACCGTTTCTTTTATGTGA	+	5	0.000220996
CLA-sgRNA2	TGAACACCGTTGCGGCTATGNNN	D11	35339047	GGAACCCCGTTGCCTCGATGAGA	-	5	0.000217478
CLA-sgRNA2	TGAACACCGTTGCGGCTATGNNN	D13	30344213	AGAACACCGTTGGGGGTAACGGA	+	5	0.000178393
CLA-sgRNA2	TGAACACCGTTGCGGCTATGNNN	A05	81690877	TCTACACCGTTGGGGGTAGGAGA	+	5	0.000177989
CLA-sgRNA2	TGAACACCGTTGCGGCTATGNNN	D03	34041874	TGAACACCGAGGGTGCTCTGAGA	+	5	0.000164914

## Sheet: Cas-OFFinder-sgRNA3(GhPEBP)
Table S4. Summary of genome-wide potential off-targets predictions by CRISPR-P and Cas-OFFinder tools
sgRNA	on-target sequence	chromosome	variation site	off-target sequence	stand	mismatches	off-score
PEBP-sgRNA3	GGCCAAACATAGGGATCCACNNN	A09	63422316	AACAAAACATAGGGATCCTCAAG	+	4	0.0895256
PEBP-sgRNA3	GGCCAAACATAGGGATCCACNNN	D09	38703017	AACAAAACATAGGGATCCTCAAG	+	4	0.0895256
PEBP-sgRNA3	GGCCAAACATAGGGATCCACNNN	A10	7953429	AACCAAACATTTGGAACCACAAG	+	5	0.0212411
PEBP-sgRNA3	GGCCAAACATAGGGATCCACNNN	A06	79443890	AACCAAATAAAGGGATCCATAGA	+	5	0.011899
PEBP-sgRNA3	GGCCAAACATAGGGATCCACNNN	A08	20495387	AACCAAATAGAGGGATCCATAGA	+	5	0.00694111
PEBP-sgRNA3	GGCCAAACATAGGGATCCACNNN	A10	93468592	AACCCAACATAGTGATCCAAAAG	-	5	0.0148077
PEBP-sgRNA3	GGCCAAACATAGGGATCCACNNN	D10	57159558	AACCCAACATAGTGATCCAAAAG	-	5	0.0148077
PEBP-sgRNA3	GGCCAAACATAGGGATCCACNNN	A01	77534824	AACCTAACAAAGGGATCCATAGA	+	5	0.00494505
PEBP-sgRNA3	GGCCAAACATAGGGATCCACNNN	A06	89447628	AACCTAACAAAGGGATCCATAGA	-	5	0.00494505
PEBP-sgRNA3	GGCCAAACATAGGGATCCACNNN	A03	21250332	AACCTAATAAAGGGATCCACAGA	-	5	0.0144231
PEBP-sgRNA3	GGCCAAACATAGGGATCCACNNN	A05	80399206	AACCTAATAAAGGGATCCACAGA	+	5	0.0144231
PEBP-sgRNA3	GGCCAAACATAGGGATCCACNNN	A02	21777004	AACCTAATATAGGGATCCATAGA	-	5	0.00504808
PEBP-sgRNA3	GGCCAAACATAGGGATCCACNNN	D06	37623699	AACTAAACATAGAGATCCAAAGG	+	5	0.281183
PEBP-sgRNA3	GGCCAAACATAGGGATCCACNNN	A13	48577044	ACCAAAACATAGCAATCCACAAG	+	5	0.0429576
PEBP-sgRNA3	GGCCAAACATAGGGATCCACNNN	D06	60550821	ACCCAAACATAGCCATACACTGG	+	5	0.0524696
PEBP-sgRNA3	GGCCAAACATAGGGATCCACNNN	D13	53949056	ACCCAAATTTAGGGATCCAATGG	-	5	0.163558
PEBP-sgRNA3	GGCCAAACATAGGGATCCACNNN	D10	6350171	ACCTAACCATAGGGATCCACTGG	+	4	0.218077
PEBP-sgRNA3	GGCCAAACATAGGGATCCACNNN	A01	19247259	ACTCAAACTTAGGGATTCACAAG	-	5	0.0310962
PEBP-sgRNA3	GGCCAAACATAGGGATCCACNNN	A03	78421515	AGACAAAAATAGGCATCCATGGA	-	5	0.00452679
PEBP-sgRNA3	GGCCAAACATAGGGATCCACNNN	D03	38580324	AGACAAACATAGAGCTACACGAG	-	5	0.0237576
PEBP-sgRNA3	GGCCAAACATAGGGATCCACNNN	D03	38586689	AGACAAACATAGAGCTACACGAG	-	5	0.0237576
PEBP-sgRNA3	GGCCAAACATAGGGATCCACNNN	A07	46248864	AGCAAAACAAATTGATCCACAGG	-	5	0.0749566
PEBP-sgRNA3	GGCCAAACATAGGGATCCACNNN	A06	66563814	AGCAAAACACAGGGATCCTCAGG	-	4	0.217652
PEBP-sgRNA3	GGCCAAACATAGGGATCCACNNN	D10	16691338	AGCAAAACATAAGAGTCCACTAG	-	5	0.0894035
PEBP-sgRNA3	GGCCAAACATAGGGATCCACNNN	D03	15257484	AGCAAAACTTAGGGGTCCATGGG	-	5	0.0886737
PEBP-sgRNA3	GGCCAAACATAGGGATCCACNNN	A01	73211631	AGCAAAAGATAGAGATGCACAGG	-	5	0.0264553
PEBP-sgRNA3	GGCCAAACATAGGGATCCACNNN	A08	34558759	AGCAAATCACAGGGATCCAAAGG	-	5	0.0884211
PEBP-sgRNA3	GGCCAAACATAGGGATCCACNNN	D04	10804657	AGCCAAACAAAGGGGACTACAGG	-	5	0.293043
PEBP-sgRNA3	GGCCAAACATAGGGATCCACNNN	D09	24854306	AGCCAAACAAAGGGGACTACCAG	-	5	0.075974
PEBP-sgRNA3	GGCCAAACATAGGGATCCACNNN	D10	34333369	AGCCAAACAAAGGGGACTACCAG	-	5	0.075974
PEBP-sgRNA3	GGCCAAACATAGGGATCCACNNN	D06	15137890	AGCCAAACAAAGGGGACTACCGA	+	5	0.0203502
PEBP-sgRNA3	GGCCAAACATAGGGATCCACNNN	A05	82231824	AGCCAAACAAAGGGGACTACCGG	+	5	0.293043
PEBP-sgRNA3	GGCCAAACATAGGGATCCACNNN	D02	42851115	AGCCAAACAAAGGGGACTACCGG	-	5	0.293043
PEBP-sgRNA3	GGCCAAACATAGGGATCCACNNN	D02	805058	AGCCAAACAAAGGGGACTACCGG	+	5	0.293043
PEBP-sgRNA3	GGCCAAACATAGGGATCCACNNN	D05	44882704	AGCCAAACAAAGGGGACTACCGG	-	5	0.293043
PEBP-sgRNA3	GGCCAAACATAGGGATCCACNNN	D07	47616352	AGCCAAACAAAGGGGACTACCGG	+	5	0.293043
PEBP-sgRNA3	GGCCAAACATAGGGATCCACNNN	D08	41756670	AGCCAAACAAAGGGGACTACCGG	-	5	0.293043
PEBP-sgRNA3	GGCCAAACATAGGGATCCACNNN	D08	57084517	AGCCAAACAAAGGGGACTACCGG	+	5	0.293043
PEBP-sgRNA3	GGCCAAACATAGGGATCCACNNN	D09	10994751	AGCCAAACAAAGGGGACTACCGG	+	5	0.293043
PEBP-sgRNA3	GGCCAAACATAGGGATCCACNNN	D11	32491266	AGCCAAACAAAGGGGACTACCGG	-	5	0.293043
PEBP-sgRNA3	GGCCAAACATAGGGATCCACNNN	D13	51784971	AGCCAAACAAAGGGGACTACCGG	-	5	0.293043
PEBP-sgRNA3	GGCCAAACATAGGGATCCACNNN	A01	61114427	AGCCAAACAAAGGGGACTACTAG	+	5	0.075974
PEBP-sgRNA3	GGCCAAACATAGGGATCCACNNN	A04	36120183	AGCCAAACAAAGGGGACTACTAG	-	5	0.075974
PEBP-sgRNA3	GGCCAAACATAGGGATCCACNNN	A05	85984507	AGCCAAACAAAGGGGACTACTAG	-	5	0.075974
PEBP-sgRNA3	GGCCAAACATAGGGATCCACNNN	A10	84832451	AGCCAAACAAAGGGGACTACTAG	-	5	0.075974
PEBP-sgRNA3	GGCCAAACATAGGGATCCACNNN	D01	58324418	AGCCAAACAAAGGGGACTACTAG	-	5	0.075974
PEBP-sgRNA3	GGCCAAACATAGGGATCCACNNN	A05	49244255	AGCCAAACAAAGGGGACTACTGG	-	5	0.293043
PEBP-sgRNA3	GGCCAAACATAGGGATCCACNNN	D03	25391441	AGCCAAACAAAGGGGACTACTGG	-	5	0.293043
PEBP-sgRNA3	GGCCAAACATAGGGATCCACNNN	D03	37279515	AGCCAAACAAAGGGGACTACTGG	-	5	0.293043
PEBP-sgRNA3	GGCCAAACATAGGGATCCACNNN	D04	32218131	AGCCAAACAAAGGGGACTACTGG	-	5	0.293043
PEBP-sgRNA3	GGCCAAACATAGGGATCCACNNN	D08	9422344	AGCCAAACAAAGGGGACTACTGG	+	5	0.293043
PEBP-sgRNA3	GGCCAAACATAGGGATCCACNNN	D10	9538744	AGCCAAACAAAGGGGACTACTGG	-	5	0.293043
PEBP-sgRNA3	GGCCAAACATAGGGATCCACNNN	D11	14544257	AGCCAAACAAAGGGGACTACTGG	+	5	0.293043
PEBP-sgRNA3	GGCCAAACATAGGGATCCACNNN	D13	10217132	AGCCAAACAAAGGGGACTACTGG	-	5	0.293043
PEBP-sgRNA3	GGCCAAACATAGGGATCCACNNN	A12	16637775	AGCCAAACAAATTGATCCACAAG	+	4	0.0230769
PEBP-sgRNA3	GGCCAAACATAGGGATCCACNNN	A01	32816632	AGCCAAACAAATTGATCCACAGG	+	4	0.089011
PEBP-sgRNA3	GGCCAAACATAGGGATCCACNNN	A02	49775399	AGCCAAACAAATTGATCCACAGG	-	4	0.089011
PEBP-sgRNA3	GGCCAAACATAGGGATCCACNNN	A03	87700329	AGCCAAACATAAGTATTTACAAG	-	5	0.0174222
PEBP-sgRNA3	GGCCAAACATAGGGATCCACNNN	D06	9235509	AGCCAAACATAGCCCTCCTCTAG	-	5	0.00618329
PEBP-sgRNA3	GGCCAAACATAGGGATCCACNNN	D13	3537799	AGCCAAACATAGCCCTCCTCTAG	-	5	0.00618329
PEBP-sgRNA3	GGCCAAACATAGGGATCCACNNN	D10	1696602	AGCCAAACATAGGTAACAAAAAG	+	5	0.0152292
PEBP-sgRNA3	GGCCAAACATAGGGATCCACNNN	A10	1918959	AGCCAAACATAGGTACCAAAAAG	+	5	0.0111681
PEBP-sgRNA3	GGCCAAACATAGGGATCCACNNN	D03	45002932	AGCCAAACATAGGTACCAATTAG	-	5	0.00670085
PEBP-sgRNA3	GGCCAAACATAGGGATCCACNNN	D11	31449072	AGCCAAACATCAAGTTCCACCGG	+	5	0.0620308
PEBP-sgRNA3	GGCCAAACATAGGGATCCACNNN	D07	35254751	AGCCAAACATCAGCATCCATCAG	+	5	0.0112
PEBP-sgRNA3	GGCCAAACATAGGGATCCACNNN	D05	51063830	AGCCAAACATCAGGTTCCATTAG	+	5	0.00522667
PEBP-sgRNA3	GGCCAAACATAGGGATCCACNNN	A07	11188056	AGCCAAACATGCAGATCCTCAGG	+	5	0.153937
PEBP-sgRNA3	GGCCAAACATAGGGATCCACNNN	D03	15166142	AGCCAAACATTAGGTTCCATCAG	-	5	0.00402051
PEBP-sgRNA3	GGCCAAACATAGGGATCCACNNN	D01	39935549	AGCCAAACATTAGGTTCCATTGG	+	5	0.0155077
PEBP-sgRNA3	GGCCAAACATAGGGATCCACNNN	A04	24624549	AGCCAAACTTAGACCTCCACTAG	-	5	0.0151049
PEBP-sgRNA3	GGCCAAACATAGGGATCCACNNN	A03	56558293	AGCCAAACTTAGGCCACCACTAG	+	5	0.014876
PEBP-sgRNA3	GGCCAAACATAGGGATCCACNNN	A06	64714130	AGCCAAACTTAGGCCACCACTAG	-	5	0.014876
PEBP-sgRNA3	GGCCAAACATAGGGATCCACNNN	D01	1568275	AGCCAAACTTAGGTACCAACTGG	+	5	0.0516923
PEBP-sgRNA3	GGCCAAACATAGGGATCCACNNN	A13	14177752	AGCCAAACTTAGGTATCAAATGG	+	5	0.0387692
PEBP-sgRNA3	GGCCAAACATAGGGATCCACNNN	A07	6681286	AGCCAAATATAGGCATCAAATAG	-	5	0.0235577
PEBP-sgRNA3	GGCCAAACATAGGGATCCACNNN	D09	40355673	AGCCAAATATAGGGATCCACAGG	-	2	0.7875
PEBP-sgRNA3	GGCCAAACATAGGGATCCACNNN	A03	55832360	AGCCAAATATAGGTATCAAATGA	+	5	0.00392628
PEBP-sgRNA3	GGCCAAACATAGGGATCCACNNN	A04	53204574	AGCCAAATATAGGTATCAAATGG	+	5	0.0565385
PEBP-sgRNA3	GGCCAAACATAGGGATCCACNNN	D04	42307302	AGCCAAATATAGGTATCAAATGG	+	5	0.0565385
PEBP-sgRNA3	GGCCAAACATAGGGATCCACNNN	D09	32443858	AGCCAAATATAGGTATCTAATAG	-	5	0.0175
PEBP-sgRNA3	GGCCAAACATAGGGATCCACNNN	A11	81113673	AGCCAAATATCGGGATGCTCAAG	+	5	0.00258673
PEBP-sgRNA3	GGCCAAACATAGGGATCCACNNN	D07	16309152	AGCCAAATATCGGGATGCTCTGG	+	5	0.00997738
PEBP-sgRNA3	GGCCAAACATAGGGATCCACNNN	A10	1932394	AGCCAACAATAGGAATCCAGTAG	-	5	0.00292739
PEBP-sgRNA3	GGCCAAACATAGGGATCCACNNN	D10	1707664	AGCCAACAATAGGAATCCAGTAG	-	5	0.00292739
PEBP-sgRNA3	GGCCAAACATAGGGATCCACNNN	A06	66306439	AGCCAAGCATCAGGATCTACCAG	-	5	0.0395294
PEBP-sgRNA3	GGCCAAACATAGGGATCCACNNN	A11	46349394	AGCCAAGCATCAGGATCTACCAG	-	5	0.0395294
PEBP-sgRNA3	GGCCAAACATAGGGATCCACNNN	A13	24575259	AGCCAAGCATCAGGATCTACCAG	-	5	0.0395294
PEBP-sgRNA3	GGCCAAACATAGGGATCCACNNN	A06	66312057	AGCCAAGCATCAGGATCTACTAG	-	5	0.0395294
PEBP-sgRNA3	GGCCAAACATAGGGATCCACNNN	A08	93250157	AGCCACAAATAGGAATCCACAAG	-	4	0.0517045
PEBP-sgRNA3	GGCCAAACATAGGGATCCACNNN	D02	17088951	AGCCCAACATCTCGATCCACAGA	-	5	0.00202429
PEBP-sgRNA3	GGCCAAACATAGGGATCCACNNN	A11	50915936	AGCCGAACATAAGCATCCATCAG	-	5	0.02016
PEBP-sgRNA3	GGCCAAACATAGGGATCCACNNN	D02	31464576	AGCCGAACATTAGGATCCATCAG	+	5	0.0144738
PEBP-sgRNA3	GGCCAAACATAGGGATCCACNNN	A02	29961927	AGCCTAACATAGGGGCCAACTGA	-	5	0.00530303
PEBP-sgRNA3	GGCCAAACATAGGGATCCACNNN	D10	41201339	AGCCTAAGATAGGGCTACACGGG	-	5	0.0267769
PEBP-sgRNA3	GGCCAAACATAGGGATCCACNNN	A07	21384335	AGCCTAATAAAGGGATCCATAGA	-	5	0.00511364
PEBP-sgRNA3	GGCCAAACATAGGGATCCACNNN	D05	432191	AGCGAAACGAAGGGATCCTCCGA	-	5	0.00961538
PEBP-sgRNA3	GGCCAAACATAGGGATCCACNNN	D11	32260952	AGGCAAAAATAGGGATTCAAGGG	+	5	0.06825
PEBP-sgRNA3	GGCCAAACATAGGGATCCACNNN	A12	84795860	AGGCAAACAAATAGATCCACAGA	+	5	0.00950972
PEBP-sgRNA3	GGCCAAACATAGGGATCCACNNN	D12	56898362	AGGCAAACAAATAGATCCACAGA	+	5	0.00950972
PEBP-sgRNA3	GGCCAAACATAGGGATCCACNNN	D07	14707216	AGTAAAACATGGGGATCCAATGG	-	5	0.169342
PEBP-sgRNA3	GGCCAAACATAGGGATCCACNNN	A03	58860494	AGTCAAACAAATTGATCCACAGG	-	5	0.0611951
PEBP-sgRNA3	GGCCAAACATAGGGATCCACNNN	A01	97345408	AGTCAAATATAGCGATCTACTGG	+	5	0.146546
PEBP-sgRNA3	GGCCAAACATAGGGATCCACNNN	A10	86365807	AGTGAAATATAGGGAGCCACGAG	-	5	0.0242939
PEBP-sgRNA3	GGCCAAACATAGGGATCCACNNN	A04	26353607	ATCCAAACATAAGGATCCAGTGA	+	4	0.0021836
PEBP-sgRNA3	GGCCAAACATAGGGATCCACNNN	D08	24572128	ATCCAAACATAGTCAACCACGGA	+	5	0.00464876
PEBP-sgRNA3	GGCCAAACATAGGGATCCACNNN	A03	68023005	ATCCAAATATTGGAATCCACCGA	+	5	0.00803103
PEBP-sgRNA3	GGCCAAACATAGGGATCCACNNN	D08	10519156	ATCCACACACATGGATCCACAGG	+	5	0.0534011
PEBP-sgRNA3	GGCCAAACATAGGGATCCACNNN	A07	41499605	ATTCAAAAATAGGAATCCACCGA	-	5	0.0133301
PEBP-sgRNA3	GGCCAAACATAGGGATCCACNNN	A07	76664988	ATTCATGCATAGGGATCCACGGG	-	5	0.198529
PEBP-sgRNA3	GGCCAAACATAGGGATCCACNNN	A10	13342792	CACCAAATAGAGGGATCAACCGA	-	5	0.00988761
PEBP-sgRNA3	GGCCAAACATAGGGATCCACNNN	D10	15068623	CACCAAATAGAGGGATCAACCGA	-	5	0.00988761
PEBP-sgRNA3	GGCCAAACATAGGGATCCACNNN	D04	32284799	CACCACACATCGGGATACACGGA	-	5	0.00356125
PEBP-sgRNA3	GGCCAAACATAGGGATCCACNNN	A06	5474556	CCCCATACAGAGGGAGCCACCAG	+	5	0.0158495
PEBP-sgRNA3	GGCCAAACATAGGGATCCACNNN	A13	15989945	CGACAAAAATAGGGATCAAACGA	+	5	0.00752315
PEBP-sgRNA3	GGCCAAACATAGGGATCCACNNN	A01	22122500	CGACAAAAATAGGGATCAAATGA	+	5	0.00752315
PEBP-sgRNA3	GGCCAAACATAGGGATCCACNNN	A01	43126242	CGACAAAAATAGGGATCAAATGA	+	5	0.00752315
PEBP-sgRNA3	GGCCAAACATAGGGATCCACNNN	A01	50185831	CGACAAAAATAGGGATCAAATGA	+	5	0.00752315
PEBP-sgRNA3	GGCCAAACATAGGGATCCACNNN	A01	51434980	CGACAAAAATAGGGATCAAATGA	-	5	0.00752315
PEBP-sgRNA3	GGCCAAACATAGGGATCCACNNN	A02	65281155	CGACAAAAATAGGGATCAAATGA	-	5	0.00752315
PEBP-sgRNA3	GGCCAAACATAGGGATCCACNNN	A02	73154096	CGACAAAAATAGGGATCAAATGA	+	5	0.00752315
PEBP-sgRNA3	GGCCAAACATAGGGATCCACNNN	A03	29914964	CGACAAAAATAGGGATCAAATGA	+	5	0.00752315
PEBP-sgRNA3	GGCCAAACATAGGGATCCACNNN	A03	43595194	CGACAAAAATAGGGATCAAATGA	-	5	0.00752315
PEBP-sgRNA3	GGCCAAACATAGGGATCCACNNN	A03	48439061	CGACAAAAATAGGGATCAAATGA	+	5	0.00752315
PEBP-sgRNA3	GGCCAAACATAGGGATCCACNNN	A03	69174650	CGACAAAAATAGGGATCAAATGA	-	5	0.00752315
PEBP-sgRNA3	GGCCAAACATAGGGATCCACNNN	A03	81231082	CGACAAAAATAGGGATCAAATGA	-	5	0.00752315
PEBP-sgRNA3	GGCCAAACATAGGGATCCACNNN	A03	9778676	CGACAAAAATAGGGATCAAATGA	+	5	0.00752315
PEBP-sgRNA3	GGCCAAACATAGGGATCCACNNN	A05	22376186	CGACAAAAATAGGGATCAAATGA	+	5	0.00752315
PEBP-sgRNA3	GGCCAAACATAGGGATCCACNNN	A05	36551095	CGACAAAAATAGGGATCAAATGA	-	5	0.00752315
PEBP-sgRNA3	GGCCAAACATAGGGATCCACNNN	A06	60019989	CGACAAAAATAGGGATCAAATGA	+	5	0.00752315
PEBP-sgRNA3	GGCCAAACATAGGGATCCACNNN	A06	66179778	CGACAAAAATAGGGATCAAATGA	-	5	0.00752315
PEBP-sgRNA3	GGCCAAACATAGGGATCCACNNN	A07	29716588	CGACAAAAATAGGGATCAAATGA	-	5	0.00752315
PEBP-sgRNA3	GGCCAAACATAGGGATCCACNNN	A07	61566730	CGACAAAAATAGGGATCAAATGA	-	5	0.00752315
PEBP-sgRNA3	GGCCAAACATAGGGATCCACNNN	A07	66511038	CGACAAAAATAGGGATCAAATGA	-	5	0.00752315
PEBP-sgRNA3	GGCCAAACATAGGGATCCACNNN	A08	71961615	CGACAAAAATAGGGATCAAATGA	-	5	0.00752315
PEBP-sgRNA3	GGCCAAACATAGGGATCCACNNN	A08	94529073	CGACAAAAATAGGGATCAAATGA	-	5	0.00752315
PEBP-sgRNA3	GGCCAAACATAGGGATCCACNNN	A08	94990388	CGACAAAAATAGGGATCAAATGA	-	5	0.00752315
PEBP-sgRNA3	GGCCAAACATAGGGATCCACNNN	A09	27262071	CGACAAAAATAGGGATCAAATGA	-	5	0.00752315
PEBP-sgRNA3	GGCCAAACATAGGGATCCACNNN	A09	32924557	CGACAAAAATAGGGATCAAATGA	-	5	0.00752315
PEBP-sgRNA3	GGCCAAACATAGGGATCCACNNN	A09	42709714	CGACAAAAATAGGGATCAAATGA	+	5	0.00752315
PEBP-sgRNA3	GGCCAAACATAGGGATCCACNNN	A09	54351110	CGACAAAAATAGGGATCAAATGA	-	5	0.00752315
PEBP-sgRNA3	GGCCAAACATAGGGATCCACNNN	A11	18351540	CGACAAAAATAGGGATCAAATGA	+	5	0.00752315
PEBP-sgRNA3	GGCCAAACATAGGGATCCACNNN	A11	27685993	CGACAAAAATAGGGATCAAATGA	+	5	0.00752315
PEBP-sgRNA3	GGCCAAACATAGGGATCCACNNN	A12	50393814	CGACAAAAATAGGGATCAAATGA	+	5	0.00752315
PEBP-sgRNA3	GGCCAAACATAGGGATCCACNNN	A13	41860180	CGACAAAAATAGGGATCAAATGA	-	5	0.00752315
PEBP-sgRNA3	GGCCAAACATAGGGATCCACNNN	A13	44743926	CGACAAAAATAGGGATCAAATGA	-	5	0.00752315
PEBP-sgRNA3	GGCCAAACATAGGGATCCACNNN	A13	50348235	CGACAAAAATAGGGATCAAATGA	+	5	0.00752315
PEBP-sgRNA3	GGCCAAACATAGGGATCCACNNN	A05	22383457	CGACAAAAATAGGGATCGAATGA	+	5	0.00186287
PEBP-sgRNA3	GGCCAAACATAGGGATCCACNNN	A02	44137534	CGCAAAAAATAGGAATTCACAAG	+	5	0.0354776
PEBP-sgRNA3	GGCCAAACATAGGGATCCACNNN	D04	31967453	CGCCAAAACTTTGGATCCACCAG	-	5	0.00814001
PEBP-sgRNA3	GGCCAAACATAGGGATCCACNNN	A03	2627621	CGCCAAACAAAGTGATGGACTGG	-	5	0.00144058
PEBP-sgRNA3	GGCCAAACATAGGGATCCACNNN	A09	67796349	CGCCAAACACATGGATCTTCTAG	+	5	0.0131492
PEBP-sgRNA3	GGCCAAACATAGGGATCCACNNN	D09	42187281	CGCCAAACACATGGATCTTCTAG	+	5	0.0131492
PEBP-sgRNA3	GGCCAAACATAGGGATCCACNNN	D05	50636359	CGCCAAACATAGGAGTTCGCCAG	-	5	0.0157986
PEBP-sgRNA3	GGCCAAACATAGGGATCCACNNN	A13	15457910	CGCCAAACATAGGGGATCGCAGG	-	5	0.0738636
PEBP-sgRNA3	GGCCAAACATAGGGATCCACNNN	D04	48967837	CGCCAAACATATTCATCAACAAG	-	5	0.00493097
PEBP-sgRNA3	GGCCAAACATAGGGATCCACNNN	D12	47091349	CGCCAAAGATGGAGATCCAATGA	+	5	0.00956633
PEBP-sgRNA3	GGCCAAACATAGGGATCCACNNN	A02	272853	CGCCAAAGGTAGGGCTCCAAAGG	-	5	0.041744
PEBP-sgRNA3	GGCCAAACATAGGGATCCACNNN	D09	7231552	CGCCAAAGTTAAGGATCCGCAAG	-	5	0.025
PEBP-sgRNA3	GGCCAAACATAGGGATCCACNNN	D03	2557803	CGCCAAATATAGGTATCGAAGAG	+	5	0.00288066
PEBP-sgRNA3	GGCCAAACATAGGGATCCACNNN	D08	13931390	CGCCAATTATAAGAATCCACCGG	-	5	0.191406
PEBP-sgRNA3	GGCCAAACATAGGGATCCACNNN	A08	18272126	CGCCAATTATAAGAATCCACTGG	-	5	0.191406
PEBP-sgRNA3	GGCCAAACATAGGGATCCACNNN	A05	92044393	CGCGAAACATGGGGAGCCATTAG	-	5	0.00625
PEBP-sgRNA3	GGCCAAACATAGGGATCCACNNN	D07	37332446	CGTCAAAAATTGGGATCCACCAG	-	4	0.025463
PEBP-sgRNA3	GGCCAAACATAGGGATCCACNNN	D04	15363250	CTCCAAACATAGGGATCTGATGA	+	5	0.00380479
PEBP-sgRNA3	GGCCAAACATAGGGATCCACNNN	A10	59043865	GAACAAACAAGGGGATCCACTAG	-	4	0.105926
PEBP-sgRNA3	GGCCAAACATAGGGATCCACNNN	D08	46239318	GAACCAAAATAGGGATCCAAGGG	+	5	0.119167
PEBP-sgRNA3	GGCCAAACATAGGGATCCACNNN	A03	77041148	GACAAAAAATAGGGATCAAATGA	+	5	0.00865947
PEBP-sgRNA3	GGCCAAACATAGGGATCCACNNN	A09	15723802	GACAAAAAATAGGGATCAAATGA	+	5	0.00865947
PEBP-sgRNA3	GGCCAAACATAGGGATCCACNNN	A12	74897725	GACAAAAAATAGGGATCAAATGA	+	5	0.00865947
PEBP-sgRNA3	GGCCAAACATAGGGATCCACNNN	A08	56400846	GACAAAACATAGAGTTACACGAG	-	5	0.0159157
PEBP-sgRNA3	GGCCAAACATAGGGATCCACNNN	A07	7049302	GACAAAACATCTGGATCAACTGG	-	5	0.0590279
PEBP-sgRNA3	GGCCAAACATAGGGATCCACNNN	D13	58219726	GACAAAACTTAGGGATAAACCAG	-	5	0.0278524
PEBP-sgRNA3	GGCCAAACATAGGGATCCACNNN	D06	44010463	GACAAGATATGGGGATCCACGAG	+	5	0.0750487
PEBP-sgRNA3	GGCCAAACATAGGGATCCACNNN	A08	94770944	GACCAAAATTCGGGATCCAGGGA	-	5	0.000539216
PEBP-sgRNA3	GGCCAAACATAGGGATCCACNNN	A08	94412936	GACCAAACAAAGGAAACTACGGA	+	5	0.0220761
PEBP-sgRNA3	GGCCAAACATAGGGATCCACNNN	A09	8336685	GACCAAACAATTGGATCCATTGA	-	5	0.00178815
PEBP-sgRNA3	GGCCAAACATAGGGATCCACNNN	D09	8332473	GACCAAACAATTGGATCCATTGA	-	5	0.00178815
PEBP-sgRNA3	GGCCAAACATAGGGATCCACNNN	D10	29369379	GACCAAACACAGTGCTCCAACGA	-	5	0.00128205
PEBP-sgRNA3	GGCCAAACATAGGGATCCACNNN	D06	42783872	GACCAAACATAAAAATCTACCGA	-	5	0.0244083
PEBP-sgRNA3	GGCCAAACATAGGGATCCACNNN	A13	69171131	GACCAAACATAAGAATGCAGAAG	+	5	0.000531354
PEBP-sgRNA3	GGCCAAACATAGGGATCCACNNN	D03	9694173	GACCAAACATAAGGATCGAAGGA	-	4	0.00365622
PEBP-sgRNA3	GGCCAAACATAGGGATCCACNNN	D01	47162778	GACCAAACATAGAAATCCTAAGG	+	5	0.157715
PEBP-sgRNA3	GGCCAAACATAGGGATCCACNNN	D08	21203877	GACCAAACATAGAAATCTATCGG	+	5	0.112975
PEBP-sgRNA3	GGCCAAACATAGGGATCCACNNN	A11	9254932	GACCAAACATAGGGCAACGCTGG	-	5	0.0367133
PEBP-sgRNA3	GGCCAAACATAGGGATCCACNNN	A09	12167700	GACCAAACATAGTGAGAAACAGA	+	5	0.00153334
PEBP-sgRNA3	GGCCAAACATAGGGATCCACNNN	A11	62516785	GACCAAACATCTACATCCACGAG	-	5	0.0133515
PEBP-sgRNA3	GGCCAAACATAGGGATCCACNNN	A05	8894792	GACCAAACATGAGGATCAATAGA	-	5	0.00575855
PEBP-sgRNA3	GGCCAAACATAGGGATCCACNNN	D05	8290953	GACCAAACATGAGGATCAATAGA	-	5	0.00575855
PEBP-sgRNA3	GGCCAAACATAGGGATCCACNNN	A03	14272856	GACCAAACATGAGGATGCACCGG	-	4	0.0301961
PEBP-sgRNA3	GGCCAAACATAGGGATCCACNNN	D03	40367555	GACCAAACATGCGGATCCCCAGA	-	4	0.00418357
PEBP-sgRNA3	GGCCAAACATAGGGATCCACNNN	D13	6579542	GACCAAACATGGGGTGCCAGAGA	-	5	0.000155543
PEBP-sgRNA3	GGCCAAACATAGGGATCCACNNN	A03	36918651	GACCAAACATTCGCATACACGGG	+	5	0.027567
PEBP-sgRNA3	GGCCAAACATAGGGATCCACNNN	A03	50934674	GACCAAACGTAGGGCAACACTGG	+	5	0.0652681
PEBP-sgRNA3	GGCCAAACATAGGGATCCACNNN	A11	17997633	GACCAAAGAAAGGAATCAACAAG	-	5	0.0488166
PEBP-sgRNA3	GGCCAAACATAGGGATCCACNNN	A04	1694293	GACCAAATATAGGATTCCTCAAG	-	5	0.0155038
PEBP-sgRNA3	GGCCAAACATAGGGATCCACNNN	D01	43644055	GACCAAATATAGGTATCCGAAGG	-	5	0.0370192
PEBP-sgRNA3	GGCCAAACATAGGGATCCACNNN	A05	89953960	GACCAACAATAGGAATCCAATGG	-	5	0.0902344
PEBP-sgRNA3	GGCCAAACATAGGGATCCACNNN	A07	55302754	GACCAACAATAGGAATCCACGAG	-	4	0.0467882
PEBP-sgRNA3	GGCCAAACATAGGGATCCACNNN	A08	100598552	GACCAACAGTAGGAATCCACGGG	-	5	0.120313
PEBP-sgRNA3	GGCCAAACATAGGGATCCACNNN	A03	63735272	GACCAACATTAGGAATCCACTGG	+	5	0.108281
PEBP-sgRNA3	GGCCAAACATAGGGATCCACNNN	A06	14662732	GACCAACATTAGGAATCCACTGG	-	5	0.108281
PEBP-sgRNA3	GGCCAAACATAGGGATCCACNNN	D06	10970671	GACCAACATTAGGAATCCACTGG	-	5	0.108281
PEBP-sgRNA3	GGCCAAACATAGGGATCCACNNN	A08	97825265	GACCAACCATATGGAACCAGGGG	-	5	0.00761399
PEBP-sgRNA3	GGCCAAACATAGGGATCCACNNN	D08	60415846	GACCAACCATATGGAACCAGGGG	-	5	0.00761399
PEBP-sgRNA3	GGCCAAACATAGGGATCCACNNN	A08	84302037	GACCAACGTTAGGAATCCACTGG	+	5	0.107091
PEBP-sgRNA3	GGCCAAACATAGGGATCCACNNN	A09	2492485	GACCAAGCATAGGCTTCAACAGA	-	5	0.00191438
PEBP-sgRNA3	GGCCAAACATAGGGATCCACNNN	D09	2564776	GACCAAGCATAGGCTTCAACAGA	-	5	0.00191438
PEBP-sgRNA3	GGCCAAACATAGGGATCCACNNN	A13	32866542	GACCAAGCATAGGGAAACGCTGG	+	5	0.0950226
PEBP-sgRNA3	GGCCAAACATAGGGATCCACNNN	A01	55815828	GACCAAGCATAGGGAAACTCCAG	-	5	0.035374
PEBP-sgRNA3	GGCCAAACATAGGGATCCACNNN	A01	28981408	GACCAAGCATAGGGCAACACTGG	+	5	0.0691074
PEBP-sgRNA3	GGCCAAACATAGGGATCCACNNN	A01	38408345	GACCAAGCATAGGGCAACACTGG	+	5	0.0691074
PEBP-sgRNA3	GGCCAAACATAGGGATCCACNNN	D03	33189607	GACCAAGCATGAGGATGCACCGG	+	5	0.0213149
PEBP-sgRNA3	GGCCAAACATAGGGATCCACNNN	D03	12706289	GACCAAGTATAAGGATGCACAAG	+	5	0.00743895
PEBP-sgRNA3	GGCCAAACATAGGGATCCACNNN	D04	26940531	GACCACACATAGCGAACCATAAG	+	5	0.0114505
PEBP-sgRNA3	GGCCAAACATAGGGATCCACNNN	A13	52419067	GACCACATATAAGGATCCAATAG	-	5	0.040717
PEBP-sgRNA3	GGCCAAACATAGGGATCCACNNN	A02	69065843	GACCAGACATAGGGAAACACTGG	-	4	0.25641
PEBP-sgRNA3	GGCCAAACATAGGGATCCACNNN	A12	41478066	GACCAGGCATAGGGAAACACTAG	+	5	0.0469248
PEBP-sgRNA3	GGCCAAACATAGGGATCCACNNN	A08	92568661	GACCATACATAAGGTTCCACGAG	-	4	0.0292498
PEBP-sgRNA3	GGCCAAACATAGGGATCCACNNN	A13	54772280	GACTAAACATAGTGATCAAATGG	-	5	0.0546746
PEBP-sgRNA3	GGCCAAACATAGGGATCCACNNN	A03	6669677	GAGCAAACAAATGGATCCAATAG	+	5	0.0180802
PEBP-sgRNA3	GGCCAAACATAGGGATCCACNNN	D03	38750385	GAGCAAACAAATGGATCCAATAG	-	5	0.0180802
PEBP-sgRNA3	GGCCAAACATAGGGATCCACNNN	D02	41697505	GAGCAAACACAAGGATCGACGGA	+	5	0.00194998
PEBP-sgRNA3	GGCCAAACATAGGGATCCACNNN	D02	57379481	GAGCTAACATAGGGATCAAATAG	+	5	0.0107385
PEBP-sgRNA3	GGCCAAACATAGGGATCCACNNN	D04	35773431	GATCAAACTTAAGGATCCATGAG	-	5	0.0253376
PEBP-sgRNA3	GGCCAAACATAGGGATCCACNNN	A12	83516329	GATCAACCATAGGGAGCAACAGG	-	5	0.0474377
PEBP-sgRNA3	GGCCAAACATAGGGATCCACNNN	A09	71400479	GATCATACATAGTGATCCAGGAG	-	5	0.00190108
PEBP-sgRNA3	GGCCAAACATAGGGATCCACNNN	D09	46722255	GATCATACATAGTGATCCAGGAG	-	5	0.00190108
PEBP-sgRNA3	GGCCAAACATAGGGATCCACNNN	D11	23403514	GCACAAACAAAGGGTTCTACCGG	-	5	0.0661224
PEBP-sgRNA3	GGCCAAACATAGGGATCCACNNN	D06	55774431	GCACAAACATAGGGAACAAATGG	-	5	0.146853
PEBP-sgRNA3	GGCCAAACATAGGGATCCACNNN	D13	21744914	GCATAAAGAAAGGGATCCACAGA	+	5	0.0183673
PEBP-sgRNA3	GGCCAAACATAGGGATCCACNNN	D10	45336275	GCCAAAATTTAGGGATCAACTGA	+	5	0.011445
PEBP-sgRNA3	GGCCAAACATAGGGATCCACNNN	A06	16053972	GCCACATCATAGGGACCCACTGG	+	5	0.0850202
PEBP-sgRNA3	GGCCAAACATAGGGATCCACNNN	A09	63654177	GCCCAAAAATAGAAATCTACTGA	-	5	0.013908
PEBP-sgRNA3	GGCCAAACATAGGGATCCACNNN	D03	6750309	GCCCAAAAATATGTATCGACCGA	-	5	0.00042735
PEBP-sgRNA3	GGCCAAACATAGGGATCCACNNN	D03	23118833	GCCCAAACAAATAGATCCAGAGA	+	5	0.000860608
PEBP-sgRNA3	GGCCAAACATAGGGATCCACNNN	D06	32521518	GCCCAAACATAGGAAAGCATGGG	-	5	0.00832991
PEBP-sgRNA3	GGCCAAACATAGGGATCCACNNN	D04	34132581	GCCCAAACATAGTAATTCAATAG	-	5	0.00942308
PEBP-sgRNA3	GGCCAAACATAGGGATCCACNNN	D06	48077734	GCCCAAACATTGGAAACCAAGGA	-	5	0.00504303
PEBP-sgRNA3	GGCCAAACATAGGGATCCACNNN	A04	58184697	GCCCAAACCTAAGGGTCCAAAAG	+	5	0.0311111
PEBP-sgRNA3	GGCCAAACATAGGGATCCACNNN	A05	21152100	GCCCAAACCTAAGGGTCCAAAAG	+	5	0.0311111
PEBP-sgRNA3	GGCCAAACATAGGGATCCACNNN	A05	21168282	GCCCAAACCTAAGGGTCCAAAAG	+	5	0.0311111
PEBP-sgRNA3	GGCCAAACATAGGGATCCACNNN	A11	20454010	GCCCAAACCTAAGGGTCCAAAAG	+	5	0.0311111
PEBP-sgRNA3	GGCCAAACATAGGGATCCACNNN	A02	62845561	GCCCAAACCTAGGGGCCCAAAAG	+	5	0.0222222
PEBP-sgRNA3	GGCCAAACATAGGGATCCACNNN	A13	70911980	GCCCAAACCTAGGGGCCCAAAAG	-	5	0.0222222
PEBP-sgRNA3	GGCCAAACATAGGGATCCACNNN	D03	35047891	GCCCAAACCTTTAGATCCACTAG	-	5	0.0112041
PEBP-sgRNA3	GGCCAAACATAGGGATCCACNNN	D01	25938274	GCCCAAATATAGGATGCCACCAG	+	5	0.00815459
PEBP-sgRNA3	GGCCAAACATAGGGATCCACNNN	A08	24776390	GCCCAAGCAGAGGTATCCAACAG	-	5	0.00844646
PEBP-sgRNA3	GGCCAAACATAGGGATCCACNNN	D10	2543721	GCCCAAGCATAGGTGTCAACTAG	+	5	0.011825
PEBP-sgRNA3	GGCCAAACATAGGGATCCACNNN	A03	89556655	GCCCAATTTTTGGGATCCACTAG	+	5	0.0126849
PEBP-sgRNA3	GGCCAAACATAGGGATCCACNNN	A01	94373456	GCCCATAAATATGGATTCACCAG	-	5	0.0149573
PEBP-sgRNA3	GGCCAAACATAGGGATCCACNNN	A02	3712393	GCCCCAACATTCCGATCCACCGG	-	5	0.0237419
PEBP-sgRNA3	GGCCAAACATAGGGATCCACNNN	A09	66063522	GCCGAAAAATAGGTAACCACAAG	+	5	0.0141414
PEBP-sgRNA3	GGCCAAACATAGGGATCCACNNN	A06	45494886	GCCTAGACATAGGGATCCATAGA	-	4	0.00824176
PEBP-sgRNA3	GGCCAAACATAGGGATCCACNNN	A11	81366500	GCCTTAACATAGAGATTCACTGA	+	5	0.00602474
PEBP-sgRNA3	GGCCAAACATAGGGATCCACNNN	D11	56071475	GCCTTAACATAGAGATTCACTGA	+	5	0.00602474
PEBP-sgRNA3	GGCCAAACATAGGGATCCACNNN	D12	37319812	GCGCAAACGTGGGGATCGACTGA	+	5	0.00138889
PEBP-sgRNA3	GGCCAAACATAGGGATCCACNNN	D08	16419638	GCTCAAACATAGACATCCAATGG	-	5	0.0941462
PEBP-sgRNA3	GGCCAAACATAGGGATCCACNNN	A09	56410525	GCTCAAACATCGGGATCATCGGG	+	5	0.0552003
PEBP-sgRNA3	GGCCAAACATAGGGATCCACNNN	A02	69465252	GCTCAAATATAGGGATTCAGAGA	-	5	0.000793917
PEBP-sgRNA3	GGCCAAACATAGGGATCCACNNN	A06	39647999	GCTCAGACATTGGGATCAACAGG	+	5	0.0563268
PEBP-sgRNA3	GGCCAAACATAGGGATCCACNNN	A08	21861406	GCTCGAACATAGGTATCCAAGAG	-	5	0.0118462
PEBP-sgRNA3	GGCCAAACATAGGGATCCACNNN	A10	27749205	GGAAAAAAATAGGCATTCACAAG	-	5	0.0245978
PEBP-sgRNA3	GGCCAAACATAGGGATCCACNNN	D10	55477437	GGAAAAACATAGAGATCAAACAG	-	5	0.0470235
PEBP-sgRNA3	GGCCAAACATAGGGATCCACNNN	A01	24891177	GGAAAAACATAGGGCTCCGTGGA	-	5	0.00155502
PEBP-sgRNA3	GGCCAAACATAGGGATCCACNNN	D11	61691387	GGAAAAACATAGGGGTCTTCCAG	+	5	0.0425731
PEBP-sgRNA3	GGCCAAACATAGGGATCCACNNN	A01	20479499	GGAAAAACATATGGATCCTAGAG	-	5	0.0195931
PEBP-sgRNA3	GGCCAAACATAGGGATCCACNNN	D03	43796346	GGAAAAAGATAGTCATCCACGGA	+	5	0.00418904
PEBP-sgRNA3	GGCCAAACATAGGGATCCACNNN	D04	41831831	GGAAAAATAAAGGGACCCACTGG	-	5	0.364912
PEBP-sgRNA3	GGCCAAACATAGGGATCCACNNN	D13	13393822	GGAAAAATATATGGAACCACAGG	+	5	0.223285
PEBP-sgRNA3	GGCCAAACATAGGGATCCACNNN	D10	12958306	GGAAGAACATAGGGATCTTCAAG	-	5	0.0471579
PEBP-sgRNA3	GGCCAAACATAGGGATCCACNNN	A01	94605816	GGACAAAAAAAGGCATCCAAAAG	-	5	0.0268254
PEBP-sgRNA3	GGCCAAACATAGGGATCCACNNN	A07	51816016	GGACAAAAATAGACATGCACAGA	+	5	0.000910364
PEBP-sgRNA3	GGCCAAACATAGGGATCCACNNN	D08	33110298	GGACAAAAATAGGAATGCATAGA	-	5	0.00051777
PEBP-sgRNA3	GGCCAAACATAGGGATCCACNNN	A09	39321120	GGACAAAAATAGGCATACATGGA	+	5	0.00234722
PEBP-sgRNA3	GGCCAAACATAGGGATCCACNNN	A08	74380398	GGACAAAAATAGGCATACATGGG	-	5	0.0338
PEBP-sgRNA3	GGCCAAACATAGGGATCCACNNN	D08	25762066	GGACAAAAATAGGCATGCAAAGA	+	5	0.000493114
PEBP-sgRNA3	GGCCAAACATAGGGATCCACNNN	A12	20570932	GGACAAAAATAGGCATGCAAAGG	+	5	0.00710084
PEBP-sgRNA3	GGCCAAACATAGGGATCCACNNN	A05	35380626	GGACAAAAATAGGCATGCACGGA	-	4	0.000986228
PEBP-sgRNA3	GGCCAAACATAGGGATCCACNNN	A08	24513326	GGACAAAAATAGGCATGCATAAG	-	5	0.00110458
PEBP-sgRNA3	GGCCAAACATAGGGATCCACNNN	A04	42395562	GGACAAAAATAGGCATGCATAGA	-	5	0.000295868
PEBP-sgRNA3	GGCCAAACATAGGGATCCACNNN	A09	46310295	GGACAAAAATAGGCATGCATAGA	+	5	0.000295868
PEBP-sgRNA3	GGCCAAACATAGGGATCCACNNN	A12	33752195	GGACAAAAATAGGCATGCATAGA	+	5	0.000295868
PEBP-sgRNA3	GGCCAAACATAGGGATCCACNNN	A13	51534818	GGACAAAAATAGGCATGCATAGA	+	5	0.000295868
PEBP-sgRNA3	GGCCAAACATAGGGATCCACNNN	A13	56823634	GGACAAAAATAGGCATGCATAGA	+	5	0.000295868
PEBP-sgRNA3	GGCCAAACATAGGGATCCACNNN	D01	15076557	GGACAAAAATAGGCATGCATAGA	+	5	0.000295868
PEBP-sgRNA3	GGCCAAACATAGGGATCCACNNN	D01	25744270	GGACAAAAATAGGCATGCATAGA	-	5	0.000295868
PEBP-sgRNA3	GGCCAAACATAGGGATCCACNNN	D01	29195025	GGACAAAAATAGGCATGCATAGA	+	5	0.000295868
PEBP-sgRNA3	GGCCAAACATAGGGATCCACNNN	D01	34390289	GGACAAAAATAGGCATGCATAGA	+	5	0.000295868
PEBP-sgRNA3	GGCCAAACATAGGGATCCACNNN	D01	34701271	GGACAAAAATAGGCATGCATAGA	+	5	0.000295868
PEBP-sgRNA3	GGCCAAACATAGGGATCCACNNN	D01	37145592	GGACAAAAATAGGCATGCATAGA	-	5	0.000295868
PEBP-sgRNA3	GGCCAAACATAGGGATCCACNNN	D01	42824329	GGACAAAAATAGGCATGCATAGA	+	5	0.000295868
PEBP-sgRNA3	GGCCAAACATAGGGATCCACNNN	D01	53784975	GGACAAAAATAGGCATGCATAGA	-	5	0.000295868
PEBP-sgRNA3	GGCCAAACATAGGGATCCACNNN	D01	9244979	GGACAAAAATAGGCATGCATAGA	+	5	0.000295868
PEBP-sgRNA3	GGCCAAACATAGGGATCCACNNN	D02	20588312	GGACAAAAATAGGCATGCATAGA	-	5	0.000295868
PEBP-sgRNA3	GGCCAAACATAGGGATCCACNNN	D02	26228792	GGACAAAAATAGGCATGCATAGA	+	5	0.000295868
PEBP-sgRNA3	GGCCAAACATAGGGATCCACNNN	D02	26236192	GGACAAAAATAGGCATGCATAGA	+	5	0.000295868
PEBP-sgRNA3	GGCCAAACATAGGGATCCACNNN	D02	30147334	GGACAAAAATAGGCATGCATAGA	-	5	0.000295868
PEBP-sgRNA3	GGCCAAACATAGGGATCCACNNN	D02	30154095	GGACAAAAATAGGCATGCATAGA	-	5	0.000295868
PEBP-sgRNA3	GGCCAAACATAGGGATCCACNNN	D02	30352638	GGACAAAAATAGGCATGCATAGA	+	5	0.000295868
PEBP-sgRNA3	GGCCAAACATAGGGATCCACNNN	D02	30699215	GGACAAAAATAGGCATGCATAGA	+	5	0.000295868
PEBP-sgRNA3	GGCCAAACATAGGGATCCACNNN	D02	35280805	GGACAAAAATAGGCATGCATAGA	-	5	0.000295868
PEBP-sgRNA3	GGCCAAACATAGGGATCCACNNN	D02	36072896	GGACAAAAATAGGCATGCATAGA	+	5	0.000295868
PEBP-sgRNA3	GGCCAAACATAGGGATCCACNNN	D02	36410446	GGACAAAAATAGGCATGCATAGA	+	5	0.000295868
PEBP-sgRNA3	GGCCAAACATAGGGATCCACNNN	D02	37926856	GGACAAAAATAGGCATGCATAGA	+	5	0.000295868
PEBP-sgRNA3	GGCCAAACATAGGGATCCACNNN	D02	38441293	GGACAAAAATAGGCATGCATAGA	-	5	0.000295868
PEBP-sgRNA3	GGCCAAACATAGGGATCCACNNN	D02	41059892	GGACAAAAATAGGCATGCATAGA	-	5	0.000295868
PEBP-sgRNA3	GGCCAAACATAGGGATCCACNNN	D02	47603969	GGACAAAAATAGGCATGCATAGA	-	5	0.000295868
PEBP-sgRNA3	GGCCAAACATAGGGATCCACNNN	D02	63493683	GGACAAAAATAGGCATGCATAGA	+	5	0.000295868
PEBP-sgRNA3	GGCCAAACATAGGGATCCACNNN	D03	13562397	GGACAAAAATAGGCATGCATAGA	-	5	0.000295868
PEBP-sgRNA3	GGCCAAACATAGGGATCCACNNN	D03	13715269	GGACAAAAATAGGCATGCATAGA	+	5	0.000295868
PEBP-sgRNA3	GGCCAAACATAGGGATCCACNNN	D03	14178931	GGACAAAAATAGGCATGCATAGA	+	5	0.000295868
PEBP-sgRNA3	GGCCAAACATAGGGATCCACNNN	D03	18152753	GGACAAAAATAGGCATGCATAGA	-	5	0.000295868
PEBP-sgRNA3	GGCCAAACATAGGGATCCACNNN	D03	22403512	GGACAAAAATAGGCATGCATAGA	+	5	0.000295868
PEBP-sgRNA3	GGCCAAACATAGGGATCCACNNN	D03	25975199	GGACAAAAATAGGCATGCATAGA	-	5	0.000295868
PEBP-sgRNA3	GGCCAAACATAGGGATCCACNNN	D03	26721020	GGACAAAAATAGGCATGCATAGA	+	5	0.000295868
PEBP-sgRNA3	GGCCAAACATAGGGATCCACNNN	D03	6828947	GGACAAAAATAGGCATGCATAGA	-	5	0.000295868
PEBP-sgRNA3	GGCCAAACATAGGGATCCACNNN	D04	22428879	GGACAAAAATAGGCATGCATAGA	-	5	0.000295868
PEBP-sgRNA3	GGCCAAACATAGGGATCCACNNN	D04	40826740	GGACAAAAATAGGCATGCATAGA	+	5	0.000295868
PEBP-sgRNA3	GGCCAAACATAGGGATCCACNNN	D04	41059838	GGACAAAAATAGGCATGCATAGA	+	5	0.000295868
PEBP-sgRNA3	GGCCAAACATAGGGATCCACNNN	D05	12912438	GGACAAAAATAGGCATGCATAGA	+	5	0.000295868
PEBP-sgRNA3	GGCCAAACATAGGGATCCACNNN	D05	37754607	GGACAAAAATAGGCATGCATAGA	-	5	0.000295868
PEBP-sgRNA3	GGCCAAACATAGGGATCCACNNN	D05	4372774	GGACAAAAATAGGCATGCATAGA	+	5	0.000295868
PEBP-sgRNA3	GGCCAAACATAGGGATCCACNNN	D06	16946765	GGACAAAAATAGGCATGCATAGA	+	5	0.000295868
PEBP-sgRNA3	GGCCAAACATAGGGATCCACNNN	D06	18862846	GGACAAAAATAGGCATGCATAGA	+	5	0.000295868
PEBP-sgRNA3	GGCCAAACATAGGGATCCACNNN	D06	24266061	GGACAAAAATAGGCATGCATAGA	+	5	0.000295868
PEBP-sgRNA3	GGCCAAACATAGGGATCCACNNN	D06	31808295	GGACAAAAATAGGCATGCATAGA	-	5	0.000295868
PEBP-sgRNA3	GGCCAAACATAGGGATCCACNNN	D06	33824219	GGACAAAAATAGGCATGCATAGA	-	5	0.000295868
PEBP-sgRNA3	GGCCAAACATAGGGATCCACNNN	D06	33956812	GGACAAAAATAGGCATGCATAGA	+	5	0.000295868
PEBP-sgRNA3	GGCCAAACATAGGGATCCACNNN	D06	34479036	GGACAAAAATAGGCATGCATAGA	-	5	0.000295868
PEBP-sgRNA3	GGCCAAACATAGGGATCCACNNN	D06	36794537	GGACAAAAATAGGCATGCATAGA	+	5	0.000295868
PEBP-sgRNA3	GGCCAAACATAGGGATCCACNNN	D06	51099017	GGACAAAAATAGGCATGCATAGA	-	5	0.000295868
PEBP-sgRNA3	GGCCAAACATAGGGATCCACNNN	D06	55926204	GGACAAAAATAGGCATGCATAGA	-	5	0.000295868
PEBP-sgRNA3	GGCCAAACATAGGGATCCACNNN	D07	28176816	GGACAAAAATAGGCATGCATAGA	+	5	0.000295868
PEBP-sgRNA3	GGCCAAACATAGGGATCCACNNN	D07	35121166	GGACAAAAATAGGCATGCATAGA	-	5	0.000295868
PEBP-sgRNA3	GGCCAAACATAGGGATCCACNNN	D07	38714944	GGACAAAAATAGGCATGCATAGA	+	5	0.000295868
PEBP-sgRNA3	GGCCAAACATAGGGATCCACNNN	D07	40629480	GGACAAAAATAGGCATGCATAGA	+	5	0.000295868
PEBP-sgRNA3	GGCCAAACATAGGGATCCACNNN	D07	45762818	GGACAAAAATAGGCATGCATAGA	-	5	0.000295868
PEBP-sgRNA3	GGCCAAACATAGGGATCCACNNN	D08	12340256	GGACAAAAATAGGCATGCATAGA	+	5	0.000295868
PEBP-sgRNA3	GGCCAAACATAGGGATCCACNNN	D08	13473673	GGACAAAAATAGGCATGCATAGA	+	5	0.000295868
PEBP-sgRNA3	GGCCAAACATAGGGATCCACNNN	D08	25587657	GGACAAAAATAGGCATGCATAGA	-	5	0.000295868
PEBP-sgRNA3	GGCCAAACATAGGGATCCACNNN	D08	31328096	GGACAAAAATAGGCATGCATAGA	+	5	0.000295868
PEBP-sgRNA3	GGCCAAACATAGGGATCCACNNN	D08	49633567	GGACAAAAATAGGCATGCATAGA	+	5	0.000295868
PEBP-sgRNA3	GGCCAAACATAGGGATCCACNNN	D08	51359041	GGACAAAAATAGGCATGCATAGA	+	5	0.000295868
PEBP-sgRNA3	GGCCAAACATAGGGATCCACNNN	D08	58299436	GGACAAAAATAGGCATGCATAGA	+	5	0.000295868
PEBP-sgRNA3	GGCCAAACATAGGGATCCACNNN	D09	22826212	GGACAAAAATAGGCATGCATAGA	-	5	0.000295868
PEBP-sgRNA3	GGCCAAACATAGGGATCCACNNN	D10	32988509	GGACAAAAATAGGCATGCATAGA	+	5	0.000295868
PEBP-sgRNA3	GGCCAAACATAGGGATCCACNNN	D11	27899967	GGACAAAAATAGGCATGCATAGA	+	5	0.000295868
PEBP-sgRNA3	GGCCAAACATAGGGATCCACNNN	D12	18620278	GGACAAAAATAGGCATGCATAGA	-	5	0.000295868
PEBP-sgRNA3	GGCCAAACATAGGGATCCACNNN	D12	22392356	GGACAAAAATAGGCATGCATAGA	+	5	0.000295868
PEBP-sgRNA3	GGCCAAACATAGGGATCCACNNN	D12	24027177	GGACAAAAATAGGCATGCATAGA	+	5	0.000295868
PEBP-sgRNA3	GGCCAAACATAGGGATCCACNNN	D12	48700044	GGACAAAAATAGGCATGCATAGA	-	5	0.000295868
PEBP-sgRNA3	GGCCAAACATAGGGATCCACNNN	D13	24272313	GGACAAAAATAGGCATGCATAGA	-	5	0.000295868
PEBP-sgRNA3	GGCCAAACATAGGGATCCACNNN	D13	24279881	GGACAAAAATAGGCATGCATAGA	-	5	0.000295868
PEBP-sgRNA3	GGCCAAACATAGGGATCCACNNN	D13	24759042	GGACAAAAATAGGCATGCATAGA	+	5	0.000295868
PEBP-sgRNA3	GGCCAAACATAGGGATCCACNNN	D13	32872603	GGACAAAAATAGGCATGCATAGA	-	5	0.000295868
PEBP-sgRNA3	GGCCAAACATAGGGATCCACNNN	D13	32880091	GGACAAAAATAGGCATGCATAGA	-	5	0.000295868
PEBP-sgRNA3	GGCCAAACATAGGGATCCACNNN	D13	35119583	GGACAAAAATAGGCATGCATAGA	-	5	0.000295868
PEBP-sgRNA3	GGCCAAACATAGGGATCCACNNN	D13	41456372	GGACAAAAATAGGCATGCATAGA	+	5	0.000295868
PEBP-sgRNA3	GGCCAAACATAGGGATCCACNNN	D13	46743939	GGACAAAAATAGGCATGCATAGA	+	5	0.000295868
PEBP-sgRNA3	GGCCAAACATAGGGATCCACNNN	D13	46751513	GGACAAAAATAGGCATGCATAGA	+	5	0.000295868
PEBP-sgRNA3	GGCCAAACATAGGGATCCACNNN	A01	57782039	GGACAAAAATAGGCATGCATAGG	+	5	0.0042605
PEBP-sgRNA3	GGCCAAACATAGGGATCCACNNN	A02	26929396	GGACAAAAATAGGCATGCATAGG	+	5	0.0042605
PEBP-sgRNA3	GGCCAAACATAGGGATCCACNNN	A05	76606307	GGACAAAAATAGGCATGCATAGG	-	5	0.0042605
PEBP-sgRNA3	GGCCAAACATAGGGATCCACNNN	A05	80632676	GGACAAAAATAGGCATGCATAGG	+	5	0.0042605
PEBP-sgRNA3	GGCCAAACATAGGGATCCACNNN	A06	11161915	GGACAAAAATAGGCATGCATAGG	-	5	0.0042605
PEBP-sgRNA3	GGCCAAACATAGGGATCCACNNN	A07	12221983	GGACAAAAATAGGCATGCATAGG	-	5	0.0042605
PEBP-sgRNA3	GGCCAAACATAGGGATCCACNNN	A07	12338749	GGACAAAAATAGGCATGCATAGG	+	5	0.0042605
PEBP-sgRNA3	GGCCAAACATAGGGATCCACNNN	A08	71245169	GGACAAAAATAGGCATGCATAGG	-	5	0.0042605
PEBP-sgRNA3	GGCCAAACATAGGGATCCACNNN	A09	33147580	GGACAAAAATAGGCATGCATAGG	+	5	0.0042605
PEBP-sgRNA3	GGCCAAACATAGGGATCCACNNN	A10	28595975	GGACAAAAATAGGCATGCATAGG	-	5	0.0042605
PEBP-sgRNA3	GGCCAAACATAGGGATCCACNNN	A10	46553205	GGACAAAAATAGGCATGCATAGG	-	5	0.0042605
PEBP-sgRNA3	GGCCAAACATAGGGATCCACNNN	D09	22831461	GGACAAAAATAGGCATGCATAGG	-	5	0.0042605
PEBP-sgRNA3	GGCCAAACATAGGGATCCACNNN	A01	66506424	GGACAAAAATAGGCATGCATGGA	-	5	0.000295868
PEBP-sgRNA3	GGCCAAACATAGGGATCCACNNN	A01	82394705	GGACAAAAATAGGCATGCATGGA	+	5	0.000295868
PEBP-sgRNA3	GGCCAAACATAGGGATCCACNNN	A01	85344723	GGACAAAAATAGGCATGCATGGA	-	5	0.000295868
PEBP-sgRNA3	GGCCAAACATAGGGATCCACNNN	A02	20136070	GGACAAAAATAGGCATGCATGGA	+	5	0.000295868
PEBP-sgRNA3	GGCCAAACATAGGGATCCACNNN	A02	22153143	GGACAAAAATAGGCATGCATGGA	-	5	0.000295868
PEBP-sgRNA3	GGCCAAACATAGGGATCCACNNN	A02	34490028	GGACAAAAATAGGCATGCATGGA	+	5	0.000295868
PEBP-sgRNA3	GGCCAAACATAGGGATCCACNNN	A02	57387375	GGACAAAAATAGGCATGCATGGA	-	5	0.000295868
PEBP-sgRNA3	GGCCAAACATAGGGATCCACNNN	A03	27322688	GGACAAAAATAGGCATGCATGGA	-	5	0.000295868
PEBP-sgRNA3	GGCCAAACATAGGGATCCACNNN	A03	30369833	GGACAAAAATAGGCATGCATGGA	-	5	0.000295868
PEBP-sgRNA3	GGCCAAACATAGGGATCCACNNN	A03	78429228	GGACAAAAATAGGCATGCATGGA	-	5	0.000295868
PEBP-sgRNA3	GGCCAAACATAGGGATCCACNNN	A04	39146909	GGACAAAAATAGGCATGCATGGA	+	5	0.000295868
PEBP-sgRNA3	GGCCAAACATAGGGATCCACNNN	A04	56413744	GGACAAAAATAGGCATGCATGGA	-	5	0.000295868
PEBP-sgRNA3	GGCCAAACATAGGGATCCACNNN	A06	11706787	GGACAAAAATAGGCATGCATGGA	-	5	0.000295868
PEBP-sgRNA3	GGCCAAACATAGGGATCCACNNN	A06	13512074	GGACAAAAATAGGCATGCATGGA	-	5	0.000295868
PEBP-sgRNA3	GGCCAAACATAGGGATCCACNNN	A06	26628250	GGACAAAAATAGGCATGCATGGA	+	5	0.000295868
PEBP-sgRNA3	GGCCAAACATAGGGATCCACNNN	A06	38225829	GGACAAAAATAGGCATGCATGGA	+	5	0.000295868
PEBP-sgRNA3	GGCCAAACATAGGGATCCACNNN	A06	68137975	GGACAAAAATAGGCATGCATGGA	-	5	0.000295868
PEBP-sgRNA3	GGCCAAACATAGGGATCCACNNN	A06	90140151	GGACAAAAATAGGCATGCATGGA	-	5	0.000295868
PEBP-sgRNA3	GGCCAAACATAGGGATCCACNNN	A07	33177096	GGACAAAAATAGGCATGCATGGA	-	5	0.000295868
PEBP-sgRNA3	GGCCAAACATAGGGATCCACNNN	A07	36124458	GGACAAAAATAGGCATGCATGGA	-	5	0.000295868
PEBP-sgRNA3	GGCCAAACATAGGGATCCACNNN	A07	46142915	GGACAAAAATAGGCATGCATGGA	+	5	0.000295868
PEBP-sgRNA3	GGCCAAACATAGGGATCCACNNN	A08	16307912	GGACAAAAATAGGCATGCATGGA	-	5	0.000295868
PEBP-sgRNA3	GGCCAAACATAGGGATCCACNNN	A08	19418852	GGACAAAAATAGGCATGCATGGA	+	5	0.000295868
PEBP-sgRNA3	GGCCAAACATAGGGATCCACNNN	A08	34025410	GGACAAAAATAGGCATGCATGGA	-	5	0.000295868
PEBP-sgRNA3	GGCCAAACATAGGGATCCACNNN	A08	39027460	GGACAAAAATAGGCATGCATGGA	-	5	0.000295868
PEBP-sgRNA3	GGCCAAACATAGGGATCCACNNN	A08	47484208	GGACAAAAATAGGCATGCATGGA	-	5	0.000295868
PEBP-sgRNA3	GGCCAAACATAGGGATCCACNNN	A08	59145929	GGACAAAAATAGGCATGCATGGA	+	5	0.000295868
PEBP-sgRNA3	GGCCAAACATAGGGATCCACNNN	A08	69848637	GGACAAAAATAGGCATGCATGGA	+	5	0.000295868
PEBP-sgRNA3	GGCCAAACATAGGGATCCACNNN	A08	73218024	GGACAAAAATAGGCATGCATGGA	-	5	0.000295868
PEBP-sgRNA3	GGCCAAACATAGGGATCCACNNN	A08	93182482	GGACAAAAATAGGCATGCATGGA	-	5	0.000295868
PEBP-sgRNA3	GGCCAAACATAGGGATCCACNNN	A09	20543263	GGACAAAAATAGGCATGCATGGA	+	5	0.000295868
PEBP-sgRNA3	GGCCAAACATAGGGATCCACNNN	A09	25382183	GGACAAAAATAGGCATGCATGGA	-	5	0.000295868
PEBP-sgRNA3	GGCCAAACATAGGGATCCACNNN	A10	22118668	GGACAAAAATAGGCATGCATGGA	+	5	0.000295868
PEBP-sgRNA3	GGCCAAACATAGGGATCCACNNN	A10	22949356	GGACAAAAATAGGCATGCATGGA	-	5	0.000295868
PEBP-sgRNA3	GGCCAAACATAGGGATCCACNNN	A10	27581528	GGACAAAAATAGGCATGCATGGA	-	5	0.000295868
PEBP-sgRNA3	GGCCAAACATAGGGATCCACNNN	A10	59589194	GGACAAAAATAGGCATGCATGGA	+	5	0.000295868
PEBP-sgRNA3	GGCCAAACATAGGGATCCACNNN	A10	63928121	GGACAAAAATAGGCATGCATGGA	-	5	0.000295868
PEBP-sgRNA3	GGCCAAACATAGGGATCCACNNN	A10	9875469	GGACAAAAATAGGCATGCATGGA	+	5	0.000295868
PEBP-sgRNA3	GGCCAAACATAGGGATCCACNNN	A11	34643440	GGACAAAAATAGGCATGCATGGA	-	5	0.000295868
PEBP-sgRNA3	GGCCAAACATAGGGATCCACNNN	A11	47117306	GGACAAAAATAGGCATGCATGGA	+	5	0.000295868
PEBP-sgRNA3	GGCCAAACATAGGGATCCACNNN	A12	13894543	GGACAAAAATAGGCATGCATGGA	-	5	0.000295868
PEBP-sgRNA3	GGCCAAACATAGGGATCCACNNN	A12	15022384	GGACAAAAATAGGCATGCATGGA	-	5	0.000295868
PEBP-sgRNA3	GGCCAAACATAGGGATCCACNNN	A12	17077248	GGACAAAAATAGGCATGCATGGA	+	5	0.000295868
PEBP-sgRNA3	GGCCAAACATAGGGATCCACNNN	A12	21950220	GGACAAAAATAGGCATGCATGGA	+	5	0.000295868
PEBP-sgRNA3	GGCCAAACATAGGGATCCACNNN	A12	35972622	GGACAAAAATAGGCATGCATGGA	-	5	0.000295868
PEBP-sgRNA3	GGCCAAACATAGGGATCCACNNN	A12	39694670	GGACAAAAATAGGCATGCATGGA	-	5	0.000295868
PEBP-sgRNA3	GGCCAAACATAGGGATCCACNNN	A13	34723858	GGACAAAAATAGGCATGCATGGA	+	5	0.000295868
PEBP-sgRNA3	GGCCAAACATAGGGATCCACNNN	A13	55138620	GGACAAAAATAGGCATGCATGGA	-	5	0.000295868
PEBP-sgRNA3	GGCCAAACATAGGGATCCACNNN	A02	68502389	GGACAAAAATAGGCATGCATGGG	+	5	0.0042605
PEBP-sgRNA3	GGCCAAACATAGGGATCCACNNN	A03	45014681	GGACAAAAATAGGCATGCATGGG	-	5	0.0042605
PEBP-sgRNA3	GGCCAAACATAGGGATCCACNNN	A03	61214502	GGACAAAAATAGGCATGCATGGG	-	5	0.0042605
PEBP-sgRNA3	GGCCAAACATAGGGATCCACNNN	A05	66893175	GGACAAAAATAGGCATGCATGGG	+	5	0.0042605
PEBP-sgRNA3	GGCCAAACATAGGGATCCACNNN	A06	37874916	GGACAAAAATAGGCATGCATGGG	-	5	0.0042605
PEBP-sgRNA3	GGCCAAACATAGGGATCCACNNN	A08	20281009	GGACAAAAATAGGCATGCATGGG	+	5	0.0042605
PEBP-sgRNA3	GGCCAAACATAGGGATCCACNNN	A10	74646587	GGACAAAAATAGGCATGCATGGG	+	5	0.0042605
PEBP-sgRNA3	GGCCAAACATAGGGATCCACNNN	A02	16038429	GGACAAAAATAGGCATGCATTGA	-	5	0.000295868
PEBP-sgRNA3	GGCCAAACATAGGGATCCACNNN	A08	52445951	GGACAAAAATAGGCATGCATTGG	-	5	0.0042605
PEBP-sgRNA3	GGCCAAACATAGGGATCCACNNN	A06	52321622	GGACAAAAATAGGCATGTACGGA	+	5	0.000634004
PEBP-sgRNA3	GGCCAAACATAGGGATCCACNNN	A12	15795051	GGACAAAAATAGGCATGTACGGA	-	5	0.000634004
PEBP-sgRNA3	GGCCAAACATAGGGATCCACNNN	A04	41281606	GGACAAAAATAGGCATTCATGGA	+	5	0.00234722
PEBP-sgRNA3	GGCCAAACATAGGGATCCACNNN	A07	63922008	GGACAAAAATAGGCTTGCACGGA	-	5	0.000197246
PEBP-sgRNA3	GGCCAAACATAGGGATCCACNNN	A09	38312623	GGACAAAAATAGGCTTGCACGGA	-	5	0.000197246
PEBP-sgRNA3	GGCCAAACATAGGGATCCACNNN	A05	19382939	GGACAAAAATAGGGAGTGACTGA	-	5	0.000842593
PEBP-sgRNA3	GGCCAAACATAGGGATCCACNNN	A07	28357860	GGACAAAAATAGGGTTACATGGA	-	5	0.00109537
PEBP-sgRNA3	GGCCAAACATAGGGATCCACNNN	D13	59435195	GGACAAAAATAGGTATGCATAGA	-	5	0.000184096
PEBP-sgRNA3	GGCCAAACATAGGGATCCACNNN	A09	40014199	GGACAAAAATAGGTATGCATGGA	+	5	0.000184096
PEBP-sgRNA3	GGCCAAACATAGGGATCCACNNN	A02	71093118	GGACAAAAATGGGCATCCATAGA	+	5	0.00326935
PEBP-sgRNA3	GGCCAAACATAGGGATCCACNNN	A11	55746979	GGACAAAAATGGGCATCCATAGA	+	5	0.00326935
PEBP-sgRNA3	GGCCAAACATAGGGATCCACNNN	A01	26798985	GGACAAAAATGGGCATCCATGGA	-	5	0.00326935
PEBP-sgRNA3	GGCCAAACATAGGGATCCACNNN	A09	35085864	GGACAAAAATGGGCATCCATGGA	-	5	0.00326935
PEBP-sgRNA3	GGCCAAACATAGGGATCCACNNN	A02	37307952	GGACAAAAATGGGGATCCATGGA	+	4	0.00762847
PEBP-sgRNA3	GGCCAAACATAGGGATCCACNNN	D02	21686791	GGACAAAAATGGGGATGCATAGA	+	5	0.000448734
PEBP-sgRNA3	GGCCAAACATAGGGATCCACNNN	A03	71054576	GGACAAAAATGGGGATGCATGGA	-	5	0.000448734
PEBP-sgRNA3	GGCCAAACATAGGGATCCACNNN	A13	8927897	GGACAAAAATGGGGATGCATGGA	-	5	0.000448734
PEBP-sgRNA3	GGCCAAACATAGGGATCCACNNN	A02	69675297	GGACAAACAGAGAGTTACACGAG	+	5	0.00967901
PEBP-sgRNA3	GGCCAAACATAGGGATCCACNNN	A10	20653817	GGACAAACAGAGAGTTACACGGG	+	5	0.0373333
PEBP-sgRNA3	GGCCAAACATAGGGATCCACNNN	A05	28662320	GGACAAACAGAGGAAGCCAATGA	-	5	0.00390625
PEBP-sgRNA3	GGCCAAACATAGGGATCCACNNN	D05	26974971	GGACAAACAGAGGAAGCCAATGA	-	5	0.00390625
PEBP-sgRNA3	GGCCAAACATAGGGATCCACNNN	A09	45899176	GGACAAACATAGCAATCCTTTGG	+	5	0.0442105
PEBP-sgRNA3	GGCCAAACATAGGGATCCACNNN	A07	38244670	GGACAAACATAGGATTGCATGGA	+	5	0.000159314
PEBP-sgRNA3	GGCCAAACATAGGGATCCACNNN	D03	4120640	GGACAAACATAGTAATCCAAAAG	+	4	0.0252778
PEBP-sgRNA3	GGCCAAACATAGGGATCCACNNN	A02	78959138	GGACAAACATAGTAATGCAAAAG	-	5	0.00148693
PEBP-sgRNA3	GGCCAAACATAGGGATCCACNNN	A06	42034782	GGACAAACATGGGCATGAACAAG	+	5	0.00198257
PEBP-sgRNA3	GGCCAAACATAGGGATCCACNNN	A03	48006816	GGACAAACATGGGCATGCATGGA	+	5	0.000295868
PEBP-sgRNA3	GGCCAAACATAGGGATCCACNNN	A08	103526217	GGACAAACATGTGGATGCAAAAG	+	5	0.00165214
PEBP-sgRNA3	GGCCAAACATAGGGATCCACNNN	D08	65859368	GGACAAACATGTGGATGCAAAAG	+	5	0.00165214
PEBP-sgRNA3	GGCCAAACATAGGGATCCACNNN	D05	7289541	GGACAAACATTGTGATCAAAAGG	+	5	0.0215385
PEBP-sgRNA3	GGCCAAACATAGGGATCCACNNN	A05	10149487	GGACAAACCTAGGAATATACTGA	-	5	0.0077381
PEBP-sgRNA3	GGCCAAACATAGGGATCCACNNN	D05	9680172	GGACAAACCTAGGAATATACTGA	-	5	0.0077381
PEBP-sgRNA3	GGCCAAACATAGGGATCCACNNN	D10	58917814	GGACAAACCTATGGATCCGGTGA	+	5	0.000291783
PEBP-sgRNA3	GGCCAAACATAGGGATCCACNNN	D11	46457579	GGACAAACTCAGTGAACCACTAG	+	5	0.0196094
PEBP-sgRNA3	GGCCAAACATAGGGATCCACNNN	D08	9516316	GGACAAACTTAATGAACCACTAG	-	5	0.0343165
PEBP-sgRNA3	GGCCAAACATAGGGATCCACNNN	D06	32112448	GGACAAAGATAGGCATGCATAGA	-	5	0.000292617
PEBP-sgRNA3	GGCCAAACATAGGGATCCACNNN	D11	405536	GGACAAAGTTAGTGAACCACAAG	+	5	0.0236364
PEBP-sgRNA3	GGCCAAACATAGGGATCCACNNN	D11	49516081	GGACAAATTTAGGAATCCATGGA	-	5	0.00710937
PEBP-sgRNA3	GGCCAAACATAGGGATCCACNNN	A13	76286870	GGACAAATTTAGGTATCAACTAG	-	5	0.0169383
PEBP-sgRNA3	GGCCAAACATAGGGATCCACNNN	D07	36095905	GGACAACCCTAGGGTTACACCAG	-	5	0.0052428
PEBP-sgRNA3	GGCCAAACATAGGGATCCACNNN	A04	6518785	GGACAACCTTACGGATCCACTGA	-	4	0.00836397
PEBP-sgRNA3	GGCCAAACATAGGGATCCACNNN	A11	82140794	GGACAAGCATACACATCCACCAG	+	5	0.033218
PEBP-sgRNA3	GGCCAAACATAGGGATCCACNNN	D11	56820500	GGACAAGCATACACATCCACCAG	+	5	0.033218
PEBP-sgRNA3	GGCCAAACATAGGGATCCACNNN	D05	54630000	GGACAAGCTTACGGATCCATTGA	+	5	0.00404844
PEBP-sgRNA3	GGCCAAACATAGGGATCCACNNN	D10	61311440	GGACAATCATACGTATACACTGA	-	5	0.00173475
PEBP-sgRNA3	GGCCAAACATAGGGATCCACNNN	D05	61750974	GGACAATCATATGGATACCCCAG	-	5	0.00365049
PEBP-sgRNA3	GGCCAAACATAGGGATCCACNNN	D13	30689397	GGACAATGATAGGAATCCAATGA	-	5	0.00634766
PEBP-sgRNA3	GGCCAAACATAGGGATCCACNNN	D13	54952742	GGACACACTTAGGGCTCCTCCGA	+	5	0.00241047
PEBP-sgRNA3	GGCCAAACATAGGGATCCACNNN	A02	68281591	GGACGAACATAGAGATTAACCGA	+	5	0.0100513
PEBP-sgRNA3	GGCCAAACATAGGGATCCACNNN	A09	55997511	GGACGAATTTAAGGATCCACCAG	+	5	0.0792711
PEBP-sgRNA3	GGCCAAACATAGGGATCCACNNN	D09	33803007	GGACGAATTTAAGGATCCACCAG	+	5	0.0792711
PEBP-sgRNA3	GGCCAAACATAGGGATCCACNNN	A12	85731957	GGAGAAACAGTGGGATCAACCAG	+	5	0.00930674
PEBP-sgRNA3	GGCCAAACATAGGGATCCACNNN	D12	57460788	GGAGAAACAGTGGGATCAACCAG	+	5	0.00930674
PEBP-sgRNA3	GGCCAAACATAGGGATCCACNNN	A11	56155298	GGAGAAACTTATGGGTCCACTGA	+	5	0.00451389
PEBP-sgRNA3	GGCCAAACATAGGGATCCACNNN	A07	2271221	GGAGTAATATAGGGATCCATGGA	-	5	0.00287247
PEBP-sgRNA3	GGCCAAACATAGGGATCCACNNN	A12	37778420	GGATCAAAATAAGGATCCACAGA	+	5	0.0146049
PEBP-sgRNA3	GGCCAAACATAGGGATCCACNNN	D08	18160911	GGCAAAAAATTGAGATCTACTGG	-	5	0.0999422
PEBP-sgRNA3	GGCCAAACATAGGGATCCACNNN	D03	27501900	GGCAAAACAAAGAAATCGACAGA	-	5	0.00462695
PEBP-sgRNA3	GGCCAAACATAGGGATCCACNNN	A13	46050381	GGCAAAACAAAGGGATCTAAAGG	-	4	0.232009
PEBP-sgRNA3	GGCCAAACATAGGGATCCACNNN	A02	410148	GGCAAAACAAAGGGATCTGTGGA	-	5	0.00362513
PEBP-sgRNA3	GGCCAAACATAGGGATCCACNNN	A06	25198710	GGCAAAACAAGAGAATCCACAAG	-	5	0.0851462
PEBP-sgRNA3	GGCCAAACATAGGGATCCACNNN	A13	31670339	GGCAAAACAAGAGAATCCACAAG	+	5	0.0851462
PEBP-sgRNA3	GGCCAAACATAGGGATCCACNNN	D03	35163675	GGCAAAACAAGAGAATCCACAAG	+	5	0.0851462
PEBP-sgRNA3	GGCCAAACATAGGGATCCACNNN	A10	61189300	GGCAAAACAGAAGGATCCGTAGG	-	5	0.0442105
PEBP-sgRNA3	GGCCAAACATAGGGATCCACNNN	D02	56077911	GGCAAAACAGAGGGATGGGCGGA	-	5	8.59993e-05
PEBP-sgRNA3	GGCCAAACATAGGGATCCACNNN	A13	45851892	GGCAAAACATAAAAATCCACAGA	-	4	0.0377868
PEBP-sgRNA3	GGCCAAACATAGGGATCCACNNN	D06	38305073	GGCAAAACATAGGGCAACATTAG	+	5	0.00757817
PEBP-sgRNA3	GGCCAAACATAGGGATCCACNNN	D04	47617231	GGCAAAACATATGCAACCACGGA	-	4	0.00876317
PEBP-sgRNA3	GGCCAAACATAGGGATCCACNNN	A04	59954830	GGCAAAACATATGCAACCATGGA	-	5	0.00262895
PEBP-sgRNA3	GGCCAAACATAGGGATCCACNNN	D13	21412378	GGCAAAACATTAAGATGCACTGG	-	5	0.0131313
PEBP-sgRNA3	GGCCAAACATAGGGATCCACNNN	D06	16455198	GGCAAAACATTGAAATCTACTGA	+	5	0.00800819
PEBP-sgRNA3	GGCCAAACATAGGGATCCACNNN	A07	12251213	GGCAAAACATTGGGGAACACGAG	+	5	0.0185244
PEBP-sgRNA3	GGCCAAACATAGGGATCCACNNN	A08	51656325	GGCAAAACATTTGCATCCAAAGG	-	5	0.0213552
PEBP-sgRNA3	GGCCAAACATAGGGATCCACNNN	A01	97303076	GGCAAAATAAAGGGATCCGTGGG	+	5	0.0710526
PEBP-sgRNA3	GGCCAAACATAGGGATCCACNNN	A10	90627083	GGCAAAATAAAGGGATCTACAAG	+	4	0.105263
PEBP-sgRNA3	GGCCAAACATAGGGATCCACNNN	D09	42834168	GGCAAAATAAGGGAATCCACAAG	+	5	0.0798246
PEBP-sgRNA3	GGCCAAACATAGGGATCCACNNN	D01	60480850	GGCAAAATAAGGGGATCTACAGG	-	5	0.26391
PEBP-sgRNA3	GGCCAAACATAGGGATCCACNNN	A09	68304204	GGCAAAATAAGGGGATTCACAAG	+	5	0.0496686
PEBP-sgRNA3	GGCCAAACATAGGGATCCACNNN	D07	48652522	GGCAAAATAGAAGGATCTACCAG	+	5	0.0573099
PEBP-sgRNA3	GGCCAAACATAGGGATCCACNNN	A07	76654734	GGCAAAATAGAGGGATCCACAAG	+	3	0.0955166
PEBP-sgRNA3	GGCCAAACATAGGGATCCACNNN	D06	21284187	GGCAAAATAGAGGGATCCACGAG	+	3	0.0955166
PEBP-sgRNA3	GGCCAAACATAGGGATCCACNNN	A08	10181585	GGCAAAATAGGGGGATCTACGAG	-	5	0.0399123
PEBP-sgRNA3	GGCCAAACATAGGGATCCACNNN	A12	56318426	GGCAAAATATATGGATCAAAAGA	-	5	0.00529863
PEBP-sgRNA3	GGCCAAACATAGGGATCCACNNN	D12	34006975	GGCAAAATATATGGATCAAAAGA	-	5	0.00529863
PEBP-sgRNA3	GGCCAAACATAGGGATCCACNNN	D13	29297287	GGCAAAGCAAAAGAATCCACAAG	+	5	0.0924665
PEBP-sgRNA3	GGCCAAACATAGGGATCCACNNN	A12	14061852	GGCAAAGCAAGGGAATCCACAAG	-	5	0.0643963
PEBP-sgRNA3	GGCCAAACATAGGGATCCACNNN	A09	71687796	GGCAAATTATAGCCATCCACAAG	-	5	0.0150816
PEBP-sgRNA3	GGCCAAACATAGGGATCCACNNN	D09	47040082	GGCAAATTATAGCCATCCACAAG	-	5	0.0150816
PEBP-sgRNA3	GGCCAAACATAGGGATCCACNNN	A07	28940580	GGCAACACATAAGGATCCCAAAG	+	5	0.0095816
PEBP-sgRNA3	GGCCAAACATAGGGATCCACNNN	D07	53585859	GGCAAGAAAGGGGGATCCACGAG	+	5	0.0329435
PEBP-sgRNA3	GGCCAAACATAGGGATCCACNNN	D02	59329644	GGCAAGACAAGGGGATCTACGAG	+	5	0.0558539
PEBP-sgRNA3	GGCCAAACATAGGGATCCACNNN	D08	49643407	GGCAAGATAAAGGGATCTACGAG	+	5	0.075188
PEBP-sgRNA3	GGCCAAACATAGGGATCCACNNN	A03	16135095	GGCAAGATAAGGGGATCCACAAG	+	5	0.0760234
PEBP-sgRNA3	GGCCAAACATAGGGATCCACNNN	A12	3547774	GGCAAGATAAGGGGATCCACAAG	-	5	0.0760234
PEBP-sgRNA3	GGCCAAACATAGGGATCCACNNN	D09	29437668	GGCAAGATAAGGGGATCCACGAG	+	5	0.0760234
PEBP-sgRNA3	GGCCAAACATAGGGATCCACNNN	A02	23189105	GGCAAGATAGAGGGATCCACGAG	-	4	0.0682261
PEBP-sgRNA3	GGCCAAACATAGGGATCCACNNN	A03	9131792	GGCAAGATAGAGGGATCTACGAG	-	5	0.0438596
PEBP-sgRNA3	GGCCAAACATAGGGATCCACNNN	D02	24807656	GGCAAGATAGAGGGATCTACGAG	-	5	0.0438596
PEBP-sgRNA3	GGCCAAACATAGGGATCCACNNN	D06	11578585	GGCAAGATAGAGGGATCTACGAG	-	5	0.0438596
PEBP-sgRNA3	GGCCAAACATAGGGATCCACNNN	D11	34429035	GGCAAGATAGAGGGATCTACGAG	-	5	0.0438596
PEBP-sgRNA3	GGCCAAACATAGGGATCCACNNN	D13	49000356	GGCAAGATAGAGGGATCTACGAG	+	5	0.0438596
PEBP-sgRNA3	GGCCAAACATAGGGATCCACNNN	A02	9098403	GGCAAGATAGGGGGATCCACGAG	-	5	0.044347
PEBP-sgRNA3	GGCCAAACATAGGGATCCACNNN	A03	57489478	GGCAAGATAGGGGGATCCACGAG	-	5	0.044347
PEBP-sgRNA3	GGCCAAACATAGGGATCCACNNN	A08	91690083	GGCAAGATAGGGGGATCCACGAG	-	5	0.044347
PEBP-sgRNA3	GGCCAAACATAGGGATCCACNNN	D02	23193969	GGCAAGATAGGGGGATCCACGAG	-	5	0.044347
PEBP-sgRNA3	GGCCAAACATAGGGATCCACNNN	D04	43872073	GGCAAGATAGGGGGATCCACGAG	-	5	0.044347
PEBP-sgRNA3	GGCCAAACATAGGGATCCACNNN	D07	15851182	GGCAAGATAGGGGGATCCACGAG	+	5	0.044347
PEBP-sgRNA3	GGCCAAACATAGGGATCCACNNN	D07	54110636	GGCAAGATAGGGGGATCCACGAG	+	5	0.044347
PEBP-sgRNA3	GGCCAAACATAGGGATCCACNNN	D08	54696055	GGCAAGATAGGGGGATCCACGAG	-	5	0.044347
PEBP-sgRNA3	GGCCAAACATAGGGATCCACNNN	D12	3125500	GGCAAGATAGGGGGATCCACGAG	-	5	0.044347
PEBP-sgRNA3	GGCCAAACATAGGGATCCACNNN	A06	88863961	GGCAAGATATAGGGATCTACGAG	+	4	0.0877193
PEBP-sgRNA3	GGCCAAACATAGGGATCCACNNN	A06	75585016	GGCAAGATATGGGGATCCACGAG	+	4	0.088694
PEBP-sgRNA3	GGCCAAACATAGGGATCCACNNN	D01	17671591	GGCAAGATATGGGGATGCACAAG	+	5	0.00521729
PEBP-sgRNA3	GGCCAAACATAGGGATCCACNNN	D07	49597235	GGCAATATAGGGGGATCCACGAG	-	5	0.044347
PEBP-sgRNA3	GGCCAAACATAGGGATCCACNNN	D08	50764222	GGCACAAAATAGGGATTCAGAGA	-	5	0.000521729
PEBP-sgRNA3	GGCCAAACATAGGGATCCACNNN	D11	31355658	GGCACAAAGTAGGGATCCAGAGA	-	5	0.000745327
PEBP-sgRNA3	GGCCAAACATAGGGATCCACNNN	A01	13849347	GGCAGAAAAGAGGGATCCACAAG	-	4	0.0510877
PEBP-sgRNA3	GGCCAAACATAGGGATCCACNNN	D04	27144253	GGCAGAACATCAGGTTCCACAAG	+	5	0.0117371
PEBP-sgRNA3	GGCCAAACATAGGGATCCACNNN	A13	42656270	GGCATAAAGTAGGGATCCATAGA	+	5	0.00276449
PEBP-sgRNA3	GGCCAAACATAGGGATCCACNNN	D10	58384643	GGCCAAAAAAAGGGATCTGTAGG	-	5	0.0402934
PEBP-sgRNA3	GGCCAAACATAGGGATCCACNNN	D06	23143430	GGCCAAAAAAAGTGATACCCGAG	-	5	0.00418391
PEBP-sgRNA3	GGCCAAACATAGGGATCCACNNN	A11	3745802	GGCCAAAAACAGAGATGTACCGG	-	5	0.0121008
PEBP-sgRNA3	GGCCAAACATAGGGATCCACNNN	D11	4005411	GGCCAAAAACAGAGATGTACCGG	-	5	0.0121008
PEBP-sgRNA3	GGCCAAACATAGGGATCCACNNN	A02	27507269	GGCCAAAAACAGGGAAACATGGG	+	5	0.0441212
PEBP-sgRNA3	GGCCAAACATAGGGATCCACNNN	A02	17835751	GGCCAAAAATAGGGAAAAATGGG	-	5	0.0445455
PEBP-sgRNA3	GGCCAAACATAGGGATCCACNNN	A01	72701151	GGCCAAAAATAGGGAAGCTAAGG	-	5	0.00935829
PEBP-sgRNA3	GGCCAAACATAGGGATCCACNNN	D01	43698755	GGCCAAAAATAGGGAAGCTAAGG	-	5	0.00935829
PEBP-sgRNA3	GGCCAAACATAGGGATCCACNNN	A10	31622118	GGCCAAAAATAGGGACACTATGA	-	5	0.00378086
PEBP-sgRNA3	GGCCAAACATAGGGATCCACNNN	A05	73306604	GGCCAAAAATAGGGGACAAAGGA	+	5	0.00718119
PEBP-sgRNA3	GGCCAAACATAGGGATCCACNNN	D09	28116690	GGCCAAAAATAGGGGTCGTTTAG	+	5	0.00235926
PEBP-sgRNA3	GGCCAAACATAGGGATCCACNNN	D08	46154480	GGCCAAAAATGGGCATGCATAGA	+	5	0.000221901
PEBP-sgRNA3	GGCCAAACATAGGGATCCACNNN	A01	70524997	GGCCAAAAATGGGCATGCATGGG	+	5	0.00319538
PEBP-sgRNA3	GGCCAAACATAGGGATCCACNNN	D12	363472	GGCCAAAAATGGGGCTACCCAGA	-	5	0.000772597
PEBP-sgRNA3	GGCCAAACATAGGGATCCACNNN	A10	17980593	GGCCAAAAATGGGTATGCATGGA	+	5	0.000138072
PEBP-sgRNA3	GGCCAAACATAGGGATCCACNNN	A02	20347684	GGCCAAAAATTCGGAACCAAGGA	+	5	0.00334225
PEBP-sgRNA3	GGCCAAACATAGGGATCCACNNN	D10	48070153	GGCCAAAAATTGGGCTCTACAGA	+	4	0.00243506
PEBP-sgRNA3	GGCCAAACATAGGGATCCACNNN	A11	81587751	GGCCAAAAATTGGGGAACACCGA	+	5	0.00382997
PEBP-sgRNA3	GGCCAAACATAGGGATCCACNNN	A01	21131529	GGCCAAAACTAGTGCTCCTCCAG	-	5	0.00424242
PEBP-sgRNA3	GGCCAAACATAGGGATCCACNNN	D04	42007919	GGCCAAAAGTAGGGAGCAAATGA	-	5	0.00280449
PEBP-sgRNA3	GGCCAAACATAGGGATCCACNNN	A11	82009867	GGCCAAAATCAGGGCTCCTCCAG	+	5	0.00791919
PEBP-sgRNA3	GGCCAAACATAGGGATCCACNNN	A10	28087547	GGCCAAAATTAGGAATCCAAAGG	+	4	0.14625
PEBP-sgRNA3	GGCCAAACATAGGGATCCACNNN	D07	48052778	GGCCAAAATTAGGGATCCAAGGA	+	3	0.0135417
PEBP-sgRNA3	GGCCAAACATAGGGATCCACNNN	D04	10745963	GGCCAAAATTTGGAATCCAAAGG	-	5	0.045
PEBP-sgRNA3	GGCCAAACATAGGGATCCACNNN	A08	35618558	GGCCAAAATTTGGAATCCAAGGG	-	5	0.045
PEBP-sgRNA3	GGCCAAACATAGGGATCCACNNN	A13	14652676	GGCCAAAATTTGGAATCCAAGGG	-	5	0.045
PEBP-sgRNA3	GGCCAAACATAGGGATCCACNNN	D07	11546299	GGCCAAAATTTGGGTTCTACAGG	-	5	0.0154286
PEBP-sgRNA3	GGCCAAACATAGGGATCCACNNN	A09	23185551	GGCCAAACAAAAGGAAACAAGAG	-	5	0.0439955
PEBP-sgRNA3	GGCCAAACATAGGGATCCACNNN	A05	88682375	GGCCAAACAAAAGGCTACAAGAG	-	5	0.0131987
PEBP-sgRNA3	GGCCAAACATAGGGATCCACNNN	A12	78068829	GGCCAAACAAAAGGCTACAAGGA	+	5	0.00353535
PEBP-sgRNA3	GGCCAAACATAGGGATCCACNNN	A12	78085718	GGCCAAACAAAAGGCTACAAGGA	+	5	0.00353535
PEBP-sgRNA3	GGCCAAACATAGGGATCCACNNN	A05	89215581	GGCCAAACAAAAGGCTACAAGGG	+	5	0.0509091
PEBP-sgRNA3	GGCCAAACATAGGGATCCACNNN	A11	12460009	GGCCAAACAAAATAAGCCACTAG	-	5	0.0161538
PEBP-sgRNA3	GGCCAAACATAGGGATCCACNNN	D13	51600770	GGCCAAACAAAATACTCCACAAG	-	5	0.0127273
PEBP-sgRNA3	GGCCAAACATAGGGATCCACNNN	A12	5479264	GGCCAAACAAAGAGAAGAACAGA	+	5	0.00158213
PEBP-sgRNA3	GGCCAAACATAGGGATCCACNNN	A11	12460032	GGCCAAACAAAGTACGCCACAAG	-	5	0.00472028
PEBP-sgRNA3	GGCCAAACATAGGGATCCACNNN	A02	28010423	GGCCAAACAAGAAGATACACAAG	-	5	0.0580741
PEBP-sgRNA3	GGCCAAACATAGGGATCCACNNN	D04	26814383	GGCCAAACAAGGGGTTAAACGGA	+	5	0.00194444
PEBP-sgRNA3	GGCCAAACATAGGGATCCACNNN	A03	93786249	GGCCAAACACAGAAATACTCCAG	+	5	0.0240544
PEBP-sgRNA3	GGCCAAACATAGGGATCCACNNN	A12	70510789	GGCCAAACACAGAAATACTCCAG	-	5	0.0240544
PEBP-sgRNA3	GGCCAAACATAGGGATCCACNNN	D01	56048150	GGCCAAACACAGGAAGACTCCAG	-	5	0.00902038
PEBP-sgRNA3	GGCCAAACATAGGGATCCACNNN	D01	24458174	GGCCAAACACAGGAGTTCAGAGA	+	5	0.000495643
PEBP-sgRNA3	GGCCAAACATAGGGATCCACNNN	D02	34762245	GGCCAAACAGAATAAACCACAAG	+	5	0.0247475
PEBP-sgRNA3	GGCCAAACATAGGGATCCACNNN	D10	40574476	GGCCAAACAGAGCACGCCACAAG	-	5	0.00386456
PEBP-sgRNA3	GGCCAAACATAGGGATCCACNNN	A07	45265377	GGCCAAACAGAGGAAGAGACAAG	+	5	0.00209402
PEBP-sgRNA3	GGCCAAACATAGGGATCCACNNN	A05	66673319	GGCCAAACAGAGGAAGCGACAAG	-	4	0.00448718
PEBP-sgRNA3	GGCCAAACATAGGGATCCACNNN	D03	27593556	GGCCAAACAGAGGTAGCAAATGA	-	5	0.000862919
PEBP-sgRNA3	GGCCAAACATAGGGATCCACNNN	D08	45639319	GGCCAAACAGAGGTATCCAACAG	+	3	0.017284
PEBP-sgRNA3	GGCCAAACATAGGGATCCACNNN	A08	77944983	GGCCAAACAGAGGTATGCAATAG	+	4	0.0010167
PEBP-sgRNA3	GGCCAAACATAGGGATCCACNNN	D04	14004029	GGCCAAACAGAGTACGCCACAAG	-	5	0.0027535
PEBP-sgRNA3	GGCCAAACATAGGGATCCACNNN	A11	2789521	GGCCAAACAGAGTCATTGACAGA	+	5	0.000277778
PEBP-sgRNA3	GGCCAAACATAGGGATCCACNNN	D11	3046766	GGCCAAACAGAGTCATTGACAGA	+	5	0.000277778
PEBP-sgRNA3	GGCCAAACATAGGGATCCACNNN	A09	66081348	GGCCAAACAGATGGATACTACGA	-	5	0.0016779
PEBP-sgRNA3	GGCCAAACATAGGGATCCACNNN	D06	37121726	GGCCAAACATAAAAAACTACTGA	-	5	0.0262238
PEBP-sgRNA3	GGCCAAACATAGGGATCCACNNN	A03	42374453	GGCCAAACATAAAGTTCCATTAG	+	4	0.0134017
PEBP-sgRNA3	GGCCAAACATAGGGATCCACNNN	D02	60436371	GGCCAAACATAAATATCAAATGG	-	5	0.061854
PEBP-sgRNA3	GGCCAAACATAGGGATCCACNNN	A07	68405956	GGCCAAACATAACCCTCCTCTAG	+	5	0.0064123
PEBP-sgRNA3	GGCCAAACATAGGGATCCACNNN	A12	77826337	GGCCAAACATAAGAGTCCTGCAG	-	5	0.00373638
PEBP-sgRNA3	GGCCAAACATAGGGATCCACNNN	D12	50326833	GGCCAAACATAAGAGTCCTGCAG	-	5	0.00373638
PEBP-sgRNA3	GGCCAAACATAGGGATCCACNNN	A07	14246665	GGCCAAACATAAGCAGCATCGAG	-	5	0.0104081
PEBP-sgRNA3	GGCCAAACATAGGGATCCACNNN	D07	11571335	GGCCAAACATAAGCAGCATCGAG	-	5	0.0104081
PEBP-sgRNA3	GGCCAAACATAGGGATCCACNNN	D11	36110101	GGCCAAACATAAGGTACCTTCAG	-	5	0.00710697
PEBP-sgRNA3	GGCCAAACATAGGGATCCACNNN	D04	46421729	GGCCAAACATAGAAAAACTCCAG	+	5	0.0410017
PEBP-sgRNA3	GGCCAAACATAGGGATCCACNNN	D08	4614403	GGCCAAACATAGAAAAACTCCAG	-	5	0.0410017
PEBP-sgRNA3	GGCCAAACATAGGGATCCACNNN	D01	18641783	GGCCAAACATAGAAAAACTCTAG	+	5	0.0410017
PEBP-sgRNA3	GGCCAAACATAGGGATCCACNNN	A13	40497217	GGCCAAACATAGAAAGACTCCAG	-	5	0.0156122
PEBP-sgRNA3	GGCCAAACATAGGGATCCACNNN	D12	37938639	GGCCAAACATAGAAAGACTCCAG	-	5	0.0156122
PEBP-sgRNA3	GGCCAAACATAGGGATCCACNNN	D13	50158557	GGCCAAACATAGAAAGACTCCAG	+	5	0.0156122
PEBP-sgRNA3	GGCCAAACATAGGGATCCACNNN	D05	44254891	GGCCAAACATAGAAAGACTCTAG	-	5	0.0156122
PEBP-sgRNA3	GGCCAAACATAGGGATCCACNNN	A04	23407973	GGCCAAACATAGAAAGCTTCTGA	-	5	0.0057607
PEBP-sgRNA3	GGCCAAACATAGGGATCCACNNN	A10	93616045	GGCCAAACATAGAAATACACCAG	-	3	0.0837607
PEBP-sgRNA3	GGCCAAACATAGGGATCCACNNN	D05	28565738	GGCCAAACATAGAGAGCATTGAG	+	5	0.00720563
PEBP-sgRNA3	GGCCAAACATAGGGATCCACNNN	A05	30165051	GGCCAAACATAGAGAGGCTCCAG	-	4	0.0026239
PEBP-sgRNA3	GGCCAAACATAGGGATCCACNNN	A05	53871860	GGCCAAACATAGGCCGACAAAGA	+	5	0.000655594
PEBP-sgRNA3	GGCCAAACATAGGGATCCACNNN	D07	15445058	GGCCAAACATAGGGATCCACAGG	-	0	1
PEBP-sgRNA3	GGCCAAACATAGGGATCCACNNN	A07	19141553	GGCCAAACATAGGGATCCATAGG	-	1	0.3
PEBP-sgRNA3	GGCCAAACATAGGGATCCACNNN	A03	53998373	GGCCAAACATCAGGTTAAACTGA	+	5	0.00130294
PEBP-sgRNA3	GGCCAAACATAGGGATCCACNNN	D02	27361789	GGCCAAACATCAGGTTCCCACAG	+	5	0.00200255
PEBP-sgRNA3	GGCCAAACATAGGGATCCACNNN	A04	19407720	GGCCAAACATGAAGATAGACAAG	-	5	0.00903374
PEBP-sgRNA3	GGCCAAACATAGGGATCCACNNN	D01	39110931	GGCCAAACATGGGCTTTCAATGG	+	5	0.013
PEBP-sgRNA3	GGCCAAACATAGGGATCCACNNN	A09	37031853	GGCCAAACATGGGTATCTCGAGA	+	5	9.41756e-05
PEBP-sgRNA3	GGCCAAACATAGGGATCCACNNN	A02	21732223	GGCCAAACATGGGTATCTTGAGA	-	5	0.000245098
PEBP-sgRNA3	GGCCAAACATAGGGATCCACNNN	A02	36666684	GGCCAAACATGGGTATCTTGAGA	+	5	0.000245098
PEBP-sgRNA3	GGCCAAACATAGGGATCCACNNN	A02	46115843	GGCCAAACATGGGTATCTTGAGA	-	5	0.000245098
PEBP-sgRNA3	GGCCAAACATAGGGATCCACNNN	A03	56434595	GGCCAAACATGGGTATCTTGAGA	-	5	0.000245098
PEBP-sgRNA3	GGCCAAACATAGGGATCCACNNN	A03	69936844	GGCCAAACATGGGTATCTTGAGA	+	5	0.000245098
PEBP-sgRNA3	GGCCAAACATAGGGATCCACNNN	A06	54569086	GGCCAAACATGGGTATCTTGAGA	-	5	0.000245098
PEBP-sgRNA3	GGCCAAACATAGGGATCCACNNN	A06	91928408	GGCCAAACATGGGTATCTTGAGA	+	5	0.000245098
PEBP-sgRNA3	GGCCAAACATAGGGATCCACNNN	A06	91936514	GGCCAAACATGGGTATCTTGAGA	+	5	0.000245098
PEBP-sgRNA3	GGCCAAACATAGGGATCCACNNN	A07	52630920	GGCCAAACATGGGTATCTTGAGA	-	5	0.000245098
PEBP-sgRNA3	GGCCAAACATAGGGATCCACNNN	A07	52636520	GGCCAAACATGGGTATCTTGAGA	-	5	0.000245098
PEBP-sgRNA3	GGCCAAACATAGGGATCCACNNN	A07	59299033	GGCCAAACATGGGTATCTTGAGA	+	5	0.000245098
PEBP-sgRNA3	GGCCAAACATAGGGATCCACNNN	A10	34928013	GGCCAAACATGGGTATCTTGAGA	+	5	0.000245098
PEBP-sgRNA3	GGCCAAACATAGGGATCCACNNN	A11	54306499	GGCCAAACATGGGTATCTTGAGA	+	5	0.000245098
PEBP-sgRNA3	GGCCAAACATAGGGATCCACNNN	A12	2162909	GGCCAAACATGGGTATCTTGAGA	-	5	0.000245098
PEBP-sgRNA3	GGCCAAACATAGGGATCCACNNN	A12	2173587	GGCCAAACATGGGTATCTTGAGA	-	5	0.000245098
PEBP-sgRNA3	GGCCAAACATAGGGATCCACNNN	A03	38967239	GGCCAAACATGGTCTTACACTGA	+	5	0.000541667
PEBP-sgRNA3	GGCCAAACATAGGGATCCACNNN	A05	4305102	GGCCAAACATGGTGATAACCTGA	+	5	0.000704023
PEBP-sgRNA3	GGCCAAACATAGGGATCCACNNN	A07	2271878	GGCCAAACATGGTGATAACCTGA	+	5	0.000704023
PEBP-sgRNA3	GGCCAAACATAGGGATCCACNNN	D05	4033151	GGCCAAACATGGTGATAACCTGA	+	5	0.000704023
PEBP-sgRNA3	GGCCAAACATAGGGATCCACNNN	D07	2515390	GGCCAAACATGGTGATAACCTGA	+	5	0.000704023
PEBP-sgRNA3	GGCCAAACATAGGGATCCACNNN	A10	3164661	GGCCAAACCCTGAGATCCAATGG	-	5	0.0432798
PEBP-sgRNA3	GGCCAAACATAGGGATCCACNNN	D10	3024409	GGCCAAACCCTGAGATCCAATGG	-	5	0.0432798
PEBP-sgRNA3	GGCCAAACATAGGGATCCACNNN	D10	3030162	GGCCAAACCCTGAGATCCAATGG	-	5	0.0432798
PEBP-sgRNA3	GGCCAAACATAGGGATCCACNNN	A10	57726947	GGCCAAACCTAGACACCCATTGA	-	5	0.00313972
PEBP-sgRNA3	GGCCAAACATAGGGATCCACNNN	A12	21280529	GGCCAAACCTAGACACCCATTGA	+	5	0.00313972
PEBP-sgRNA3	GGCCAAACATAGGGATCCACNNN	D02	46418369	GGCCAAACCTAGCGAAGCAATGA	+	5	0.00044675
PEBP-sgRNA3	GGCCAAACATAGGGATCCACNNN	A01	66510777	GGCCAAACCTAGGAAGCTTCTGA	+	5	0.00356615
PEBP-sgRNA3	GGCCAAACATAGGGATCCACNNN	A06	54507276	GGCCAAACCTAGGCCTCCAATGG	+	4	0.0333952
PEBP-sgRNA3	GGCCAAACATAGGGATCCACNNN	D12	19117479	GGCCAAACCTAGGTCTCCAATGG	-	4	0.0207792
PEBP-sgRNA3	GGCCAAACATAGGGATCCACNNN	D13	24050671	GGCCAAACCTAGGTCTCCTATGG	+	5	0.0111888
PEBP-sgRNA3	GGCCAAACATAGGGATCCACNNN	A02	62894401	GGCCAAACTATGTGATCCACAGG	+	4	0.0474725
PEBP-sgRNA3	GGCCAAACATAGGGATCCACNNN	A11	12580731	GGCCAAACTTAGGGACGTATGAG	-	5	0.00117647
PEBP-sgRNA3	GGCCAAACATAGGGATCCACNNN	A13	77365959	GGCCAAACTTAGGGAGAGCCAAG	-	5	0.000693192
PEBP-sgRNA3	GGCCAAACATAGGGATCCACNNN	D03	36768046	GGCCAAACTTATGGAGCAACTAG	+	4	0.0111516
PEBP-sgRNA3	GGCCAAACATAGGGATCCACNNN	A12	81413257	GGCCAAACTTGGAAATGCACTGA	+	5	0.00110294
PEBP-sgRNA3	GGCCAAACATAGGGATCCACNNN	D12	53585930	GGCCAAACTTGGAAATGCACTGA	+	5	0.00110294
PEBP-sgRNA3	GGCCAAACATAGGGATCCACNNN	A10	65077442	GGCCAAACTTGGGGCCACACGAG	+	5	0.00857912
PEBP-sgRNA3	GGCCAAACATAGGGATCCACNNN	D04	4293152	GGCCAAACTTGTTGAGCCACAGG	-	5	0.0155769
PEBP-sgRNA3	GGCCAAACATAGGGATCCACNNN	D12	58078231	GGCCAAAGAGAGGGAAAAACAAG	-	5	0.0190365
PEBP-sgRNA3	GGCCAAACATAGGGATCCACNNN	D12	44712818	GGCCAAAGAGAGGTTTCAACGGA	+	5	0.000641026
PEBP-sgRNA3	GGCCAAACATAGGGATCCACNNN	A13	8247427	GGCCAAAGATAGAGAACACCGAG	-	5	0.0155812
PEBP-sgRNA3	GGCCAAACATAGGGATCCACNNN	A07	74896778	GGCCAAAGATAGGCATTTATAGG	-	5	0.0247959
PEBP-sgRNA3	GGCCAAACATAGGGATCCACNNN	D07	51812395	GGCCAAAGATAGGCATTTATAGG	-	5	0.0247959
PEBP-sgRNA3	GGCCAAACATAGGGATCCACNNN	D06	51601946	GGCCAAAGATAGTGATGGAGGGA	-	5	6.17894e-06
PEBP-sgRNA3	GGCCAAACATAGGGATCCACNNN	D09	34234442	GGCCAAAGGGATGGGTCCACAAG	+	5	0.0138889
PEBP-sgRNA3	GGCCAAACATAGGGATCCACNNN	A10	72799012	GGCCAAATAAAGGGATCTATGAG	+	4	0.0375
PEBP-sgRNA3	GGCCAAACATAGGGATCCACNNN	D02	3426408	GGCCAAATAGAGGAAACAACAAG	+	5	0.0416424
PEBP-sgRNA3	GGCCAAACATAGGGATCCACNNN	D02	3459096	GGCCAAATAGAGGAAACAACAAG	+	5	0.0416424
PEBP-sgRNA3	GGCCAAACATAGGGATCCACNNN	A12	15946303	GGCCAAATAGAGGGCTCAAATAG	-	5	0.00832848
PEBP-sgRNA3	GGCCAAACATAGGGATCCACNNN	D03	9053681	GGCCAAATATAAGAATTCATCGG	+	5	0.08575
PEBP-sgRNA3	GGCCAAACATAGGGATCCACNNN	A09	2988121	GGCCAAATATAAGGATGTAGAAG	-	5	0.000470973
PEBP-sgRNA3	GGCCAAACATAGGGATCCACNNN	A01	54465084	GGCCAAATATACCGATCCTTCGA	-	5	0.00218802
PEBP-sgRNA3	GGCCAAACATAGGGATCCACNNN	A07	72036858	GGCCAAATATAGAGAAACTCCAG	-	5	0.0478354
PEBP-sgRNA3	GGCCAAACATAGGGATCCACNNN	A10	70960319	GGCCAAATATAGAGAGGCTCCAG	+	5	0.00229591
PEBP-sgRNA3	GGCCAAACATAGGGATCCACNNN	D07	24374605	GGCCAAATATAGGGACTTAGTGG	-	5	0.0102941
PEBP-sgRNA3	GGCCAAACATAGGGATCCACNNN	D06	42718670	GGCCAAATATAGGGTGCTAGAGG	-	5	0.00229072
PEBP-sgRNA3	GGCCAAACATAGGGATCCACNNN	D08	18091156	GGCCAAATATCGAGATGCTCAAG	+	5	0.00265305
PEBP-sgRNA3	GGCCAAACATAGGGATCCACNNN	A11	51828666	GGCCAAATTTAGGGATTTAGGGA	-	5	0.000643382
PEBP-sgRNA3	GGCCAAACATAGGGATCCACNNN	A06	63025051	GGCCAAATTTAGGGTTACATGGG	+	5	0.0147
PEBP-sgRNA3	GGCCAAACATAGGGATCCACNNN	A09	15382985	GGCCAAATTTTGGAATCCAAGGG	-	5	0.0605769
PEBP-sgRNA3	GGCCAAACATAGGGATCCACNNN	D06	60945929	GGCCAAATTTTGGGATACCCAGA	+	5	0.00108311
PEBP-sgRNA3	GGCCAAACATAGGGATCCACNNN	A04	54244913	GGCCAACATTAGGGATCTAGGGG	+	5	0.00645221
PEBP-sgRNA3	GGCCAAACATAGGGATCCACNNN	A05	65528496	GGCCAACCAAAGGTAACAACAAG	+	5	0.012691
PEBP-sgRNA3	GGCCAAACATAGGGATCCACNNN	D05	48398672	GGCCAACCAAAGGTAACAACAAG	+	5	0.012691
PEBP-sgRNA3	GGCCAAACATAGGGATCCACNNN	D09	4935117	GGCCAACCACAAGACTCCACCAG	+	5	0.0115488
PEBP-sgRNA3	GGCCAAACATAGGGATCCACNNN	A04	51789541	GGCCAACCATAGGAGACCAAAGA	-	5	0.00673236
PEBP-sgRNA3	GGCCAAACATAGGGATCCACNNN	A03	9964233	GGCCAACCATAGTGATGCACAAG	-	3	0.00200163
PEBP-sgRNA3	GGCCAAACATAGGGATCCACNNN	D03	36198649	GGCCAACCATAGTGATGCACAAG	+	3	0.00200163
PEBP-sgRNA3	GGCCAAACATAGGGATCCACNNN	A05	90930443	GGCCAACCATCTGCATCTACTGA	+	5	0.00128777
PEBP-sgRNA3	GGCCAAACATAGGGATCCACNNN	D04	1134261	GGCCAACCATCTGCATCTACTGA	-	5	0.00128777
PEBP-sgRNA3	GGCCAAACATAGGGATCCACNNN	A10	84773214	GGCCAACCCGTGTGATCCACAAG	+	5	0.00299145
PEBP-sgRNA3	GGCCAAACATAGGGATCCACNNN	A06	36096057	GGCCAACCCTAGGCAACAACCAG	-	5	0.0135975
PEBP-sgRNA3	GGCCAAACATAGGGATCCACNNN	D13	47381388	GGCCAACCTTGGGGATCTAAGGG	+	5	0.0548438
PEBP-sgRNA3	GGCCAAACATAGGGATCCACNNN	A09	13254967	GGCCAACCTTTGGAATCCAATGG	+	5	0.0302885
PEBP-sgRNA3	GGCCAAACATAGGGATCCACNNN	D06	53241051	GGCCAAGCAAAGGAGTCCAATAG	+	5	0.0382353
PEBP-sgRNA3	GGCCAAACATAGGGATCCACNNN	A04	17190370	GGCCAAGCAGAGGTATCCAACAG	-	4	0.0122004
PEBP-sgRNA3	GGCCAAACATAGGGATCCACNNN	A08	76381681	GGCCAAGCATAGGGCAACGCTAG	-	5	0.00794037
PEBP-sgRNA3	GGCCAAACATAGGGATCCACNNN	A07	9744237	GGCCAAGCCATGGGATCCACAAG	-	4	0.0275803
PEBP-sgRNA3	GGCCAAACATAGGGATCCACNNN	A07	11399857	GGCCAAGCCGTGTGATCCACAAG	-	5	0.00482655
PEBP-sgRNA3	GGCCAAACATAGGGATCCACNNN	A07	68940326	GGCCAAGCTGTGTGATCCACAAG	+	5	0.00506787
PEBP-sgRNA3	GGCCAAACATAGGGATCCACNNN	D06	46770591	GGCCAAGCTGTGTGATCCACAGG	-	5	0.0195475
PEBP-sgRNA3	GGCCAAACATAGGGATCCACNNN	D12	22244582	GGCCAAGCTTAGGGTACTACAGG	+	5	0.0495034
PEBP-sgRNA3	GGCCAAACATAGGGATCCACNNN	D02	49988067	GGCCAAGGATAAGGTTGCACGGG	+	5	0.0049827
PEBP-sgRNA3	GGCCAAACATAGGGATCCACNNN	A09	48848501	GGCCAAGGATGGGGATGCAAAAG	-	5	0.00224913
PEBP-sgRNA3	GGCCAAACATAGGGATCCACNNN	D05	37681024	GGCCAAGTAGAAGGATACACTGG	-	5	0.13451
PEBP-sgRNA3	GGCCAAACATAGGGATCCACNNN	D12	2912499	GGCCAAGTATAAGGATACACAAG	-	4	0.0697458
PEBP-sgRNA3	GGCCAAACATAGGGATCCACNNN	A09	44728476	GGCCAAGTATACGGATGTACAAG	+	5	0.00320578
PEBP-sgRNA3	GGCCAAACATAGGGATCCACNNN	A09	69021702	GGCCAAGTATTCAGATCCACTGG	-	5	0.0928728
PEBP-sgRNA3	GGCCAAACATAGGGATCCACNNN	D09	44008534	GGCCAAGTATTCGGATCCACTGG	-	4	0.100612
PEBP-sgRNA3	GGCCAAACATAGGGATCCACNNN	A01	81598944	GGCCAAGTTTAAGGATACACAAG	-	5	0.0418475
PEBP-sgRNA3	GGCCAAACATAGGGATCCACNNN	A02	45145761	GGCCAAGTTTGGGGCTCCACAAG	-	5	0.0170321
PEBP-sgRNA3	GGCCAAACATAGGGATCCACNNN	D04	29132391	GGCCAATAATAGCGATCCTCCAG	-	4	0.0167154
PEBP-sgRNA3	GGCCAAACATAGGGATCCACNNN	A06	12686838	GGCCAATAATAGGGACACAAAGA	-	5	0.00307195
PEBP-sgRNA3	GGCCAAACATAGGGATCCACNNN	A09	41896088	GGCCAATCAACGGGTTCCGCAAG	-	5	0.00291667
PEBP-sgRNA3	GGCCAAACATAGGGATCCACNNN	D11	59616775	GGCCAATCATAGAGAGCAACTAG	+	4	0.0195152
PEBP-sgRNA3	GGCCAAACATAGGGATCCACNNN	D04	8195524	GGCCAATCATATAGAGCAACAAG	+	5	0.00750586
PEBP-sgRNA3	GGCCAAACATAGGGATCCACNNN	D05	55006369	GGCCAATCTTTGGAATCCAAAGA	-	5	0.00210337
PEBP-sgRNA3	GGCCAAACATAGGGATCCACNNN	A05	26725925	GGCCACAATTAGGAATCCAAGGG	+	5	0.0664773
PEBP-sgRNA3	GGCCAAACATAGGGATCCACNNN	A08	5672159	GGCCACAATTTGGGATCCAAGGA	+	5	0.00189394
PEBP-sgRNA3	GGCCAAACATAGGGATCCACNNN	A06	57784623	GGCCACACATAGTGCTTCATTGG	-	5	0.00520661
PEBP-sgRNA3	GGCCAAACATAGGGATCCACNNN	A13	4846987	GGCCACATAAAAGGTTCCACCAG	+	5	0.0164983
PEBP-sgRNA3	GGCCAAACATAGGGATCCACNNN	D13	4518534	GGCCACATAAAAGGTTCCACCAG	+	5	0.0164983
PEBP-sgRNA3	GGCCAAACATAGGGATCCACNNN	A09	41954581	GGCCACATATTGAGAGCCACTGG	-	5	0.0391029
PEBP-sgRNA3	GGCCAAACATAGGGATCCACNNN	A10	14728359	GGCCACCGGTAGTGATCCACAAG	+	5	0.00662879
PEBP-sgRNA3	GGCCAAACATAGGGATCCACNNN	D10	14212601	GGCCACCGGTAGTGATCCACAAG	-	5	0.00662879
PEBP-sgRNA3	GGCCAAACATAGGGATCCACNNN	A03	4389015	GGCCACTCAAATGAATCCACTAG	-	5	0.0127477
PEBP-sgRNA3	GGCCAAACATAGGGATCCACNNN	D03	41123830	GGCCACTCAAATGAATCCACTAG	+	5	0.0127477
PEBP-sgRNA3	GGCCAAACATAGGGATCCACNNN	D02	45887876	GGCCAGACCATGTGATCCACAAG	+	5	0.00837258
PEBP-sgRNA3	GGCCAAACATAGGGATCCACNNN	A06	99636633	GGCCAGACTAAGGGACCAACTAG	+	5	0.034188
PEBP-sgRNA3	GGCCAAACATAGGGATCCACNNN	A04	29231258	GGCCAGATATAGGAATCCACAGG	-	3	0.46875
PEBP-sgRNA3	GGCCAAACATAGGGATCCACNNN	D04	29936267	GGCCAGATATAGGAATCCACAGG	-	3	0.46875
PEBP-sgRNA3	GGCCAAACATAGGGATCCACNNN	A12	13232886	GGCCATAAATTGGTATCCAACGA	+	5	0.00132275
PEBP-sgRNA3	GGCCAAACATAGGGATCCACNNN	A01	17185907	GGCCATAATTAAGGACCCACCGG	+	5	0.173333
PEBP-sgRNA3	GGCCAAACATAGGGATCCACNNN	D01	12913998	GGCCATAATTATGGACCCACCGG	+	5	0.0714286
PEBP-sgRNA3	GGCCAAACATAGGGATCCACNNN	A05	87956474	GGCCATACAAAGCAACCCACAAG	-	5	0.0334169
PEBP-sgRNA3	GGCCAAACATAGGGATCCACNNN	A12	71532444	GGCCATACATTAGGATCCGAGAG	-	5	0.00997151
PEBP-sgRNA3	GGCCAAACATAGGGATCCACNNN	A08	83780929	GGCCATATATAGGAATTCATTGG	+	5	0.065625
PEBP-sgRNA3	GGCCAAACATAGGGATCCACNNN	A01	19162360	GGCCCAAAATATGTATCTACGGG	-	5	0.0214286
PEBP-sgRNA3	GGCCAAACATAGGGATCCACNNN	D06	61165662	GGCCCAACACGTGGATCCTCAGG	+	5	0.0358974
PEBP-sgRNA3	GGCCAAACATAGGGATCCACNNN	D09	11007032	GGCCCAACAGAGGGCCCGACCGG	+	5	0.00606061
PEBP-sgRNA3	GGCCAAACATAGGGATCCACNNN	A09	13301476	GGCCCAACAGAGGGCTCGACCGA	+	4	0.000631313
PEBP-sgRNA3	GGCCAAACATAGGGATCCACNNN	A11	23031931	GGCCCAACATGGGGATCACACGA	-	5	0.00125718
PEBP-sgRNA3	GGCCAAACATAGGGATCCACNNN	A11	75019503	GGCCCAACTTAGGGTACCATGGG	+	5	0.0163636
PEBP-sgRNA3	GGCCAAACATAGGGATCCACNNN	A12	38223239	GGCCCATATTAGGGATCAACGGA	+	5	0.0031901
PEBP-sgRNA3	GGCCAAACATAGGGATCCACNNN	D08	2941725	GGCCCTACATTGGGACCCCCAGA	-	5	0.00105259
PEBP-sgRNA3	GGCCAAACATAGGGATCCACNNN	D05	1220413	GGCCGAAAATAGCAATCCCCAAG	+	5	0.0079274
PEBP-sgRNA3	GGCCAAACATAGGGATCCACNNN	D06	29819627	GGCCGAACAAAAGGATCAAATGG	-	5	0.155077
PEBP-sgRNA3	GGCCAAACATAGGGATCCACNNN	A12	36434289	GGCCGAACCTAGGTCTCCAATGG	-	5	0.014961
PEBP-sgRNA3	GGCCAAACATAGGGATCCACNNN	D09	20397047	GGCCGAACCTAGGTCTCCAATGG	-	5	0.014961
PEBP-sgRNA3	GGCCAAACATAGGGATCCACNNN	A07	35683215	GGCCTAAAATAGGAATCCATGAG	-	4	0.0137879
PEBP-sgRNA3	GGCCAAACATAGGGATCCACNNN	A10	22829785	GGCCTAAAATAGGCATTCATCAG	-	5	0.00367677
PEBP-sgRNA3	GGCCAAACATAGGGATCCACNNN	D12	43959390	GGCCTAACAAAGGGCCCAACTAG	+	5	0.00791128
PEBP-sgRNA3	GGCCAAACATAGGGATCCACNNN	A10	17378172	GGCCTAACACATGGACACACCGG	-	5	0.0232064
PEBP-sgRNA3	GGCCAAACATAGGGATCCACNNN	A03	42015330	GGCCTAACATGGGTATCTTCAGA	-	5	0.00151515
PEBP-sgRNA3	GGCCAAACATAGGGATCCACNNN	A13	15531016	GGCCTAAGATTGGGGTTCACGGG	+	5	0.0218182
PEBP-sgRNA3	GGCCAAACATAGGGATCCACNNN	D02	57031124	GGCCTATCAGAGGGATCAATCGG	+	5	0.0128497
PEBP-sgRNA3	GGCCAAACATAGGGATCCACNNN	D11	42477847	GGCGAAAAATAGGGATTAAAAGA	-	5	0.00283565
PEBP-sgRNA3	GGCCAAACATAGGGATCCACNNN	D01	15090732	GGCGAAACGAAGGGATCCTCCGA	+	4	0.0106838
PEBP-sgRNA3	GGCCAAACATAGGGATCCACNNN	D05	441206	GGCGAAACGAAGGGATCCTCCGA	-	4	0.0106838
PEBP-sgRNA3	GGCCAAACATAGGGATCCACNNN	D13	39215804	GGCGAAACGAAGGGATCCTCCGG	+	4	0.153846
PEBP-sgRNA3	GGCCAAACATAGGGATCCACNNN	D13	39207758	GGCGAAATGAAGGGATCCTCCGG	+	5	0.134615
PEBP-sgRNA3	GGCCAAACATAGGGATCCACNNN	D06	17258494	GGCGAAGAATAGGGATCAATAAG	+	5	0.00960784
PEBP-sgRNA3	GGCCAAACATAGGGATCCACNNN	A13	6346871	GGCGAGAAATGGAGATCCACAGG	+	5	0.139286
PEBP-sgRNA3	GGCCAAACATAGGGATCCACNNN	A03	56739925	GGCGATACATAGAGATTCTCGAG	+	5	0.0214771
PEBP-sgRNA3	GGCCAAACATAGGGATCCACNNN	D11	18813832	GGCGCAAAGTAGGGATCCAAAGA	+	5	0.00376157
PEBP-sgRNA3	GGCCAAACATAGGGATCCACNNN	D11	44159593	GGCGGAACATAGGAATCCCTAAG	+	5	0.00434483
PEBP-sgRNA3	GGCCAAACATAGGGATCCACNNN	A05	33711370	GGCGTAACAGGGGGAACCACGAG	+	5	0.0139272
PEBP-sgRNA3	GGCCAAACATAGGGATCCACNNN	A08	50394021	GGCGTAACATCTGGATCTACCGG	-	5	0.017982
PEBP-sgRNA3	GGCCAAACATAGGGATCCACNNN	A13	18531904	GGCTAAAAATAGGGATAAAGAGA	-	5	0.000533769
PEBP-sgRNA3	GGCCAAACATAGGGATCCACNNN	A13	63034344	GGCTAAAAATAGGGATCAGAGAG	+	5	0.0136111
PEBP-sgRNA3	GGCCAAACATAGGGATCCACNNN	D02	40771432	GGCTAAAAATTTTGATCCACTAG	-	5	0.00478632
PEBP-sgRNA3	GGCCAAACATAGGGATCCACNNN	D11	37756672	GGCTAAACAAACTGATCAACTGA	+	5	0.0040724
PEBP-sgRNA3	GGCCAAACATAGGGATCCACNNN	A02	43022308	GGCTAAACAAAGCGATTCATCGG	+	5	0.0404211
PEBP-sgRNA3	GGCCAAACATAGGGATCCACNNN	D03	25935757	GGCTAAACAAAGCGATTCATCGG	-	5	0.0404211
PEBP-sgRNA3	GGCCAAACATAGGGATCCACNNN	D09	7134174	GGCTAAACACAGGCATCAATAAG	-	5	0.00765812
PEBP-sgRNA3	GGCCAAACATAGGGATCCACNNN	D09	7177305	GGCTAAACACAGGCATCAATAAG	-	5	0.00765812
PEBP-sgRNA3	GGCCAAACATAGGGATCCACNNN	D09	7177986	GGCTAAACACAGGCATCAATAAG	-	5	0.00765812
PEBP-sgRNA3	GGCCAAACATAGGGATCCACNNN	D08	7139300	GGCTAAACATAGTGATTGAAGGG	-	5	0.00746667
PEBP-sgRNA3	GGCCAAACATAGGGATCCACNNN	A09	7286395	GGCTAAACATGGGCATCAATAAG	-	5	0.00933333
PEBP-sgRNA3	GGCCAAACATAGGGATCCACNNN	A11	15114351	GGCTAAACCGAGGGAGTCACAAG	+	5	0.00957265
PEBP-sgRNA3	GGCCAAACATAGGGATCCACNNN	D11	13278934	GGCTAAACCGAGGGAGTCACAAG	+	5	0.00957265
PEBP-sgRNA3	GGCCAAACATAGGGATCCACNNN	D08	16073201	GGCTAAACGTAGGGATAAAGAGA	-	5	0.000547455
PEBP-sgRNA3	GGCCAAACATAGGGATCCACNNN	D09	26060740	GGCTAAACTTAGGGATAAATTGA	+	5	0.00251282
PEBP-sgRNA3	GGCCAAACATAGGGATCCACNNN	D01	45697196	GGCTAAACTTGAGGATCAACTGA	-	5	0.0108889
PEBP-sgRNA3	GGCCAAACATAGGGATCCACNNN	D09	30308222	GGCTAAACTTGAGGATCCAATGG	-	5	0.1456
PEBP-sgRNA3	GGCCAAACATAGGGATCCACNNN	A08	56271053	GGCTAAAGGTAGGGATAAACAGA	+	5	0.00598291
PEBP-sgRNA3	GGCCAAACATAGGGATCCACNNN	A13	17228793	GGCTAAAGGTAGGGATAAACAGA	-	5	0.00598291
PEBP-sgRNA3	GGCCAAACATAGGGATCCACNNN	A13	71601330	GGCTAAATATAGTGATCTAGTGG	+	5	0.00794118
PEBP-sgRNA3	GGCCAAACATAGGGATCCACNNN	A05	7682670	GGCTAACCAGATGGATCCAACGG	-	5	0.0336538
PEBP-sgRNA3	GGCCAAACATAGGGATCCACNNN	D05	7359647	GGCTAACCAGATGGATCCAACGG	-	5	0.0336538
PEBP-sgRNA3	GGCCAAACATAGGGATCCACNNN	A03	3462537	GGCTAAGAATAGGGATCAAGGAG	+	5	0.00301423
PEBP-sgRNA3	GGCCAAACATAGGGATCCACNNN	A11	36782202	GGCTAAGAATAGGGATGCAGTGG	+	5	0.0012701
PEBP-sgRNA3	GGCCAAACATAGGGATCCACNNN	D11	42122764	GGCTAAGTATAAGGATACACAAG	+	5	0.0557967
PEBP-sgRNA3	GGCCAAACATAGGGATCCACNNN	A02	46902761	GGCTAGACATAGGTAACCAAGGA	-	5	0.00481
PEBP-sgRNA3	GGCCAAACATAGGGATCCACNNN	D02	31588384	GGCTCAACATAGGCTGCCACAGA	+	5	0.000824176
PEBP-sgRNA3	GGCCAAACATAGGGATCCACNNN	A07	11713053	GGCTGATCATAGGGAACAACGGA	+	5	0.00856643
PEBP-sgRNA3	GGCCAAACATAGGGATCCACNNN	D07	10339390	GGCTGATCATAGGGAACAACGGA	+	5	0.00856643
PEBP-sgRNA3	GGCCAAACATAGGGATCCACNNN	D12	30865849	GGGAAAAAAAAGGGATCCATTAG	+	5	0.0182456
PEBP-sgRNA3	GGCCAAACATAGGGATCCACNNN	A05	28179135	GGGAAATCATACGTATCCACCGA	+	5	0.00180599
PEBP-sgRNA3	GGCCAAACATAGGGATCCACNNN	A04	44339389	GGGCAAAAATAAGGGTACACAGG	-	5	0.0920111
PEBP-sgRNA3	GGCCAAACATAGGGATCCACNNN	D03	17677647	GGGCAAAAATAGGCATGCATAGA	+	5	0.000170693
PEBP-sgRNA3	GGCCAAACATAGGGATCCACNNN	D08	46456970	GGGCAAAAATAGGCATGCATAGA	-	5	0.000170693
PEBP-sgRNA3	GGCCAAACATAGGGATCCACNNN	A02	40012037	GGGCAAAAATAGGCATGCATGGA	+	5	0.000170693
PEBP-sgRNA3	GGCCAAACATAGGGATCCACNNN	A06	81050566	GGGCAAAAATTGAAATCCACAAG	-	5	0.0179487
PEBP-sgRNA3	GGCCAAACATAGGGATCCACNNN	A04	25234175	GGGCAAAAATTGGGAAACACAGG	-	5	0.0424242
PEBP-sgRNA3	GGCCAAACATAGGGATCCACNNN	A01	93070147	GGGCAAAAATTGGGCTCAACAGG	+	5	0.0146853
PEBP-sgRNA3	GGCCAAACATAGGGATCCACNNN	D08	6862636	GGGCAAAAATTGGGCTCTACAGG	-	5	0.0175325
PEBP-sgRNA3	GGCCAAACATAGGGATCCACNNN	D10	20823570	GGGCAAAAATTGGGCTCTACAGG	+	5	0.0175325
PEBP-sgRNA3	GGCCAAACATAGGGATCCACNNN	A10	16516429	GGGCAAAAATTGGGGACCACAGG	+	5	0.0590909
PEBP-sgRNA3	GGCCAAACATAGGGATCCACNNN	A08	60266478	GGGCAAAAATTGGGGACCACGGG	+	5	0.0590909
PEBP-sgRNA3	GGCCAAACATAGGGATCCACNNN	A10	22013742	GGGCAAAAATTGGGGTACACGGG	-	5	0.0303333
PEBP-sgRNA3	GGCCAAACATAGGGATCCACNNN	D02	36386575	GGGCAAACTTGGAGATACACGGG	-	5	0.084
PEBP-sgRNA3	GGCCAAACATAGGGATCCACNNN	D11	64039020	GGGCAAAGATGGTGATTCACTGA	-	5	0.00203125
PEBP-sgRNA3	GGCCAAACATAGGGATCCACNNN	A03	36655058	GGGCAAGCTTAGAGATGCACGGG	-	5	0.0114985
PEBP-sgRNA3	GGCCAAACATAGGGATCCACNNN	A12	10303360	GGGCGAGCATCTGGATCCACAGA	+	5	0.00271493
PEBP-sgRNA3	GGCCAAACATAGGGATCCACNNN	D12	8075089	GGGCGAGCATCTGGATCCACAGA	+	5	0.00271493
PEBP-sgRNA3	GGCCAAACATAGGGATCCACNNN	D11	41599513	GGGTAAACATAGGGATATTCAGA	+	5	0.00448718
PEBP-sgRNA3	GGCCAAACATAGGGATCCACNNN	D13	16395831	GGGTAAACATAGGGATGCTCAGA	+	4	0.000879839
PEBP-sgRNA3	GGCCAAACATAGGGATCCACNNN	A09	6608224	GGGTAAACATAGGGATGCTTAGA	+	5	0.000263952
PEBP-sgRNA3	GGCCAAACATAGGGATCCACNNN	D02	30845445	GGGTAAACATAGGGATGCTTAGA	-	5	0.000263952
PEBP-sgRNA3	GGCCAAACATAGGGATCCACNNN	D08	15164439	GGGTAAAGATAGGGATGCTCAGA	-	5	0.000565611
PEBP-sgRNA3	GGCCAAACATAGGGATCCACNNN	D09	36909787	GGGTAAATATAAGGATGCACAAG	-	5	0.00498184
PEBP-sgRNA3	GGCCAAACATAGGGATCCACNNN	D09	45576867	GGGTATACATAGGGATACTCGGG	+	5	0.0717949
PEBP-sgRNA3	GGCCAAACATAGGGATCCACNNN	A10	22919028	GGTAAAGCAAAGGGAACCACGAG	-	5	0.0825593
PEBP-sgRNA3	GGCCAAACATAGGGATCCACNNN	D04	40554636	GGTCAAAAATAGGAATCCATGAG	-	4	0.0260677
PEBP-sgRNA3	GGCCAAACATAGGGATCCACNNN	A02	42475072	GGTCAAAAATAGGCATGCATGGA	+	5	0.000234703
PEBP-sgRNA3	GGCCAAACATAGGGATCCACNNN	A13	67322578	GGTCAAAAATAGGGTTCCATTAG	-	4	0.00695139
PEBP-sgRNA3	GGCCAAACATAGGGATCCACNNN	A12	5159195	GGTCAAAAATGGTGATTCACGAG	-	5	0.0105429
PEBP-sgRNA3	GGCCAAACATAGGGATCCACNNN	A06	34221400	GGTCAAACAAAGGTTTCCAATAG	-	5	0.00407407
PEBP-sgRNA3	GGCCAAACATAGGGATCCACNNN	D12	56307179	GGTCAAACAAATGGATACAGGAG	-	5	0.00161304
PEBP-sgRNA3	GGCCAAACATAGGGATCCACNNN	D02	21195515	GGTCAAACAATGACATCCACAGA	+	5	0.00498128
PEBP-sgRNA3	GGCCAAACATAGGGATCCACNNN	A04	4698001	GGTCAAACACAGGCACTCACAAG	+	5	0.0126749
PEBP-sgRNA3	GGCCAAACATAGGGATCCACNNN	A09	26646208	GGTCAAACACAGGCACTCACCAG	+	5	0.0126749
PEBP-sgRNA3	GGCCAAACATAGGGATCCACNNN	D05	57288524	GGTCAAACACAGGCACTCACCAG	-	5	0.0126749
PEBP-sgRNA3	GGCCAAACATAGGGATCCACNNN	D09	17228103	GGTCAAACACAGGCACTCACCAG	+	5	0.0126749
PEBP-sgRNA3	GGCCAAACATAGGGATCCACNNN	A13	70389816	GGTCAAACACAGTGATCTAGTGG	+	5	0.00415966
PEBP-sgRNA3	GGCCAAACATAGGGATCCACNNN	A10	53235733	GGTCAAACATGGGGTTCAAGAAG	+	5	0.000733932
PEBP-sgRNA3	GGCCAAACATAGGGATCCACNNN	D03	8444862	GGTCAAACCTAGGCATGCAAAGG	-	5	0.00495198
PEBP-sgRNA3	GGCCAAACATAGGGATCCACNNN	A08	35106202	GGTCAAACTTAGGTATCTAAAGA	+	5	0.00245536
PEBP-sgRNA3	GGCCAAACATAGGGATCCACNNN	A04	41554359	GGTCAAATATAGTGATCTAGTGG	-	5	0.00682445
PEBP-sgRNA3	GGCCAAACATAGGGATCCACNNN	A06	4313778	GGTCAAATATAGTGATCTAGTGG	-	5	0.00682445
PEBP-sgRNA3	GGCCAAACATAGGGATCCACNNN	A13	4147095	GGTCAAATATAGTGATCTAGTGG	+	5	0.00682445
PEBP-sgRNA3	GGCCAAACATAGGGATCCACNNN	A06	19838228	GGTCATAGATAAGGATTCACCAG	-	5	0.0356481
PEBP-sgRNA3	GGCCAAACATAGGGATCCACNNN	A05	15394442	GGTCCATGATTGGGATCCACAAG	+	5	0.00771234
PEBP-sgRNA3	GGCCAAACATAGGGATCCACNNN	D01	29302560	GGTCTAAAATATGAATCCACAAG	-	5	0.0121528
PEBP-sgRNA3	GGCCAAACATAGGGATCCACNNN	A05	48672108	GGTGAAAAATAGAGAGCCACAAG	+	5	0.0185096
PEBP-sgRNA3	GGCCAAACATAGGGATCCACNNN	A10	83614937	GGTGAAACATGGGTATCAACTGG	+	5	0.0320833
PEBP-sgRNA3	GGCCAAACATAGGGATCCACNNN	A13	8903337	GGTGAAACCTNGGGATCCATAGA	-	5	0
PEBP-sgRNA3	GGCCAAACATAGGGATCCACNNN	A04	11685012	GGTGAGACATAGCGATCTACCGA	+	5	0.00461533
PEBP-sgRNA3	GGCCAAACATAGGGATCCACNNN	D05	50573686	GGTGAGACATAGCGATCTACTGA	-	5	0.00461533
PEBP-sgRNA3	GGCCAAACATAGGGATCCACNNN	A05	4847543	GTACAATCAAATGGATCCACAAG	+	5	0.0206229
PEBP-sgRNA3	GGCCAAACATAGGGATCCACNNN	D05	4506938	GTACAATCAAATGGATCCACAAG	-	5	0.0206229
PEBP-sgRNA3	GGCCAAACATAGGGATCCACNNN	D05	16561280	GTACGAACATAGTGCTCCACAAG	+	5	0.00842314
PEBP-sgRNA3	GGCCAAACATAGGGATCCACNNN	A07	42550859	GTCAAAAAATAGGAATCAACGGA	-	5	0.00976874
PEBP-sgRNA3	GGCCAAACATAGGGATCCACNNN	A03	7567493	GTCAAAACAAACGGAACCACAGA	+	5	0.0153519
PEBP-sgRNA3	GGCCAAACATAGGGATCCACNNN	A10	24334244	GTCAAAACATAAGGATCTAATAG	-	5	0.04168
PEBP-sgRNA3	GGCCAAACATAGGGATCCACNNN	A12	37345350	GTCAAAACATAAGGATCTAGTAG	-	5	0.00490352
PEBP-sgRNA3	GGCCAAACATAGGGATCCACNNN	D07	32774000	GTCAAAACATAAGGATCTANNNN	+	5	0
PEBP-sgRNA3	GGCCAAACATAGGGATCCACNNN	A01	28924861	GTCAAAACATAAGGATCTATTAG	+	5	0.025008
PEBP-sgRNA3	GGCCAAACATAGGGATCCACNNN	A01	30320378	GTCAAAACATAAGGATCTATTAG	-	5	0.025008
PEBP-sgRNA3	GGCCAAACATAGGGATCCACNNN	A01	30334318	GTCAAAACATAAGGATCTATTAG	-	5	0.025008
PEBP-sgRNA3	GGCCAAACATAGGGATCCACNNN	A01	35258197	GTCAAAACATAAGGATCTATTAG	-	5	0.025008
PEBP-sgRNA3	GGCCAAACATAGGGATCCACNNN	A01	38622294	GTCAAAACATAAGGATCTATTAG	-	5	0.025008
PEBP-sgRNA3	GGCCAAACATAGGGATCCACNNN	A01	38903506	GTCAAAACATAAGGATCTATTAG	+	5	0.025008
PEBP-sgRNA3	GGCCAAACATAGGGATCCACNNN	A01	45235612	GTCAAAACATAAGGATCTATTAG	+	5	0.025008
PEBP-sgRNA3	GGCCAAACATAGGGATCCACNNN	A01	54442302	GTCAAAACATAAGGATCTATTAG	-	5	0.025008
PEBP-sgRNA3	GGCCAAACATAGGGATCCACNNN	A01	56270231	GTCAAAACATAAGGATCTATTAG	+	5	0.025008
PEBP-sgRNA3	GGCCAAACATAGGGATCCACNNN	A01	58165001	GTCAAAACATAAGGATCTATTAG	-	5	0.025008
PEBP-sgRNA3	GGCCAAACATAGGGATCCACNNN	A01	59202619	GTCAAAACATAAGGATCTATTAG	+	5	0.025008
PEBP-sgRNA3	GGCCAAACATAGGGATCCACNNN	A01	60283509	GTCAAAACATAAGGATCTATTAG	-	5	0.025008
PEBP-sgRNA3	GGCCAAACATAGGGATCCACNNN	A01	61874997	GTCAAAACATAAGGATCTATTAG	+	5	0.025008
PEBP-sgRNA3	GGCCAAACATAGGGATCCACNNN	A01	77770768	GTCAAAACATAAGGATCTATTAG	+	5	0.025008
PEBP-sgRNA3	GGCCAAACATAGGGATCCACNNN	A01	77816820	GTCAAAACATAAGGATCTATTAG	+	5	0.025008
PEBP-sgRNA3	GGCCAAACATAGGGATCCACNNN	A01	81177119	GTCAAAACATAAGGATCTATTAG	-	5	0.025008
PEBP-sgRNA3	GGCCAAACATAGGGATCCACNNN	A01	81525847	GTCAAAACATAAGGATCTATTAG	+	5	0.025008
PEBP-sgRNA3	GGCCAAACATAGGGATCCACNNN	A02	13979144	GTCAAAACATAAGGATCTATTAG	+	5	0.025008
PEBP-sgRNA3	GGCCAAACATAGGGATCCACNNN	A02	33199335	GTCAAAACATAAGGATCTATTAG	+	5	0.025008
PEBP-sgRNA3	GGCCAAACATAGGGATCCACNNN	A02	46693967	GTCAAAACATAAGGATCTATTAG	+	5	0.025008
PEBP-sgRNA3	GGCCAAACATAGGGATCCACNNN	A02	47360631	GTCAAAACATAAGGATCTATTAG	+	5	0.025008
PEBP-sgRNA3	GGCCAAACATAGGGATCCACNNN	A02	48666690	GTCAAAACATAAGGATCTATTAG	-	5	0.025008
PEBP-sgRNA3	GGCCAAACATAGGGATCCACNNN	A02	53518364	GTCAAAACATAAGGATCTATTAG	+	5	0.025008
PEBP-sgRNA3	GGCCAAACATAGGGATCCACNNN	A02	58707809	GTCAAAACATAAGGATCTATTAG	-	5	0.025008
PEBP-sgRNA3	GGCCAAACATAGGGATCCACNNN	A02	59450861	GTCAAAACATAAGGATCTATTAG	-	5	0.025008
PEBP-sgRNA3	GGCCAAACATAGGGATCCACNNN	A02	72039281	GTCAAAACATAAGGATCTATTAG	+	5	0.025008
PEBP-sgRNA3	GGCCAAACATAGGGATCCACNNN	A02	73985323	GTCAAAACATAAGGATCTATTAG	+	5	0.025008
PEBP-sgRNA3	GGCCAAACATAGGGATCCACNNN	A03	25794517	GTCAAAACATAAGGATCTATTAG	-	5	0.025008
PEBP-sgRNA3	GGCCAAACATAGGGATCCACNNN	A03	26006235	GTCAAAACATAAGGATCTATTAG	+	5	0.025008
PEBP-sgRNA3	GGCCAAACATAGGGATCCACNNN	A03	26100275	GTCAAAACATAAGGATCTATTAG	+	5	0.025008
PEBP-sgRNA3	GGCCAAACATAGGGATCCACNNN	A03	28980858	GTCAAAACATAAGGATCTATTAG	+	5	0.025008
PEBP-sgRNA3	GGCCAAACATAGGGATCCACNNN	A03	29615657	GTCAAAACATAAGGATCTATTAG	+	5	0.025008
PEBP-sgRNA3	GGCCAAACATAGGGATCCACNNN	A03	30180772	GTCAAAACATAAGGATCTATTAG	+	5	0.025008
PEBP-sgRNA3	GGCCAAACATAGGGATCCACNNN	A03	32277966	GTCAAAACATAAGGATCTATTAG	+	5	0.025008
PEBP-sgRNA3	GGCCAAACATAGGGATCCACNNN	A03	33372305	GTCAAAACATAAGGATCTATTAG	-	5	0.025008
PEBP-sgRNA3	GGCCAAACATAGGGATCCACNNN	A03	34011236	GTCAAAACATAAGGATCTATTAG	+	5	0.025008
PEBP-sgRNA3	GGCCAAACATAGGGATCCACNNN	A03	37041000	GTCAAAACATAAGGATCTATTAG	+	5	0.025008
PEBP-sgRNA3	GGCCAAACATAGGGATCCACNNN	A03	38520893	GTCAAAACATAAGGATCTATTAG	-	5	0.025008
PEBP-sgRNA3	GGCCAAACATAGGGATCCACNNN	A03	40948065	GTCAAAACATAAGGATCTATTAG	+	5	0.025008
PEBP-sgRNA3	GGCCAAACATAGGGATCCACNNN	A03	45620401	GTCAAAACATAAGGATCTATTAG	+	5	0.025008
PEBP-sgRNA3	GGCCAAACATAGGGATCCACNNN	A03	46280540	GTCAAAACATAAGGATCTATTAG	-	5	0.025008
PEBP-sgRNA3	GGCCAAACATAGGGATCCACNNN	A03	47823074	GTCAAAACATAAGGATCTATTAG	-	5	0.025008
PEBP-sgRNA3	GGCCAAACATAGGGATCCACNNN	A03	48798440	GTCAAAACATAAGGATCTATTAG	-	5	0.025008
PEBP-sgRNA3	GGCCAAACATAGGGATCCACNNN	A03	51784793	GTCAAAACATAAGGATCTATTAG	-	5	0.025008
PEBP-sgRNA3	GGCCAAACATAGGGATCCACNNN	A03	53527249	GTCAAAACATAAGGATCTATTAG	+	5	0.025008
PEBP-sgRNA3	GGCCAAACATAGGGATCCACNNN	A03	54342216	GTCAAAACATAAGGATCTATTAG	+	5	0.025008
PEBP-sgRNA3	GGCCAAACATAGGGATCCACNNN	A03	68726791	GTCAAAACATAAGGATCTATTAG	-	5	0.025008
PEBP-sgRNA3	GGCCAAACATAGGGATCCACNNN	A03	71896424	GTCAAAACATAAGGATCTATTAG	+	5	0.025008
PEBP-sgRNA3	GGCCAAACATAGGGATCCACNNN	A03	75670986	GTCAAAACATAAGGATCTATTAG	-	5	0.025008
PEBP-sgRNA3	GGCCAAACATAGGGATCCACNNN	A03	76456610	GTCAAAACATAAGGATCTATTAG	-	5	0.025008
PEBP-sgRNA3	GGCCAAACATAGGGATCCACNNN	A03	95767028	GTCAAAACATAAGGATCTATTAG	-	5	0.025008
PEBP-sgRNA3	GGCCAAACATAGGGATCCACNNN	A04	15675420	GTCAAAACATAAGGATCTATTAG	-	5	0.025008
PEBP-sgRNA3	GGCCAAACATAGGGATCCACNNN	A04	15682226	GTCAAAACATAAGGATCTATTAG	-	5	0.025008
PEBP-sgRNA3	GGCCAAACATAGGGATCCACNNN	A04	28089073	GTCAAAACATAAGGATCTATTAG	+	5	0.025008
PEBP-sgRNA3	GGCCAAACATAGGGATCCACNNN	A04	31285586	GTCAAAACATAAGGATCTATTAG	+	5	0.025008
PEBP-sgRNA3	GGCCAAACATAGGGATCCACNNN	A04	34252917	GTCAAAACATAAGGATCTATTAG	+	5	0.025008
PEBP-sgRNA3	GGCCAAACATAGGGATCCACNNN	A04	38976699	GTCAAAACATAAGGATCTATTAG	-	5	0.025008
PEBP-sgRNA3	GGCCAAACATAGGGATCCACNNN	A04	39376574	GTCAAAACATAAGGATCTATTAG	-	5	0.025008
PEBP-sgRNA3	GGCCAAACATAGGGATCCACNNN	A04	40659129	GTCAAAACATAAGGATCTATTAG	-	5	0.025008
PEBP-sgRNA3	GGCCAAACATAGGGATCCACNNN	A04	48220952	GTCAAAACATAAGGATCTATTAG	+	5	0.025008
PEBP-sgRNA3	GGCCAAACATAGGGATCCACNNN	A04	48229470	GTCAAAACATAAGGATCTATTAG	+	5	0.025008
PEBP-sgRNA3	GGCCAAACATAGGGATCCACNNN	A04	53008433	GTCAAAACATAAGGATCTATTAG	+	5	0.025008
PEBP-sgRNA3	GGCCAAACATAGGGATCCACNNN	A05	23385994	GTCAAAACATAAGGATCTATTAG	+	5	0.025008
PEBP-sgRNA3	GGCCAAACATAGGGATCCACNNN	A05	28392264	GTCAAAACATAAGGATCTATTAG	-	5	0.025008
PEBP-sgRNA3	GGCCAAACATAGGGATCCACNNN	A05	37220559	GTCAAAACATAAGGATCTATTAG	+	5	0.025008
PEBP-sgRNA3	GGCCAAACATAGGGATCCACNNN	A05	56290522	GTCAAAACATAAGGATCTATTAG	-	5	0.025008
PEBP-sgRNA3	GGCCAAACATAGGGATCCACNNN	A05	57884459	GTCAAAACATAAGGATCTATTAG	-	5	0.025008
PEBP-sgRNA3	GGCCAAACATAGGGATCCACNNN	A05	61811251	GTCAAAACATAAGGATCTATTAG	-	5	0.025008
PEBP-sgRNA3	GGCCAAACATAGGGATCCACNNN	A05	66659099	GTCAAAACATAAGGATCTATTAG	-	5	0.025008
PEBP-sgRNA3	GGCCAAACATAGGGATCCACNNN	A05	74289189	GTCAAAACATAAGGATCTATTAG	+	5	0.025008
PEBP-sgRNA3	GGCCAAACATAGGGATCCACNNN	A06	20117492	GTCAAAACATAAGGATCTATTAG	+	5	0.025008
PEBP-sgRNA3	GGCCAAACATAGGGATCCACNNN	A06	21386115	GTCAAAACATAAGGATCTATTAG	-	5	0.025008
PEBP-sgRNA3	GGCCAAACATAGGGATCCACNNN	A06	60834814	GTCAAAACATAAGGATCTATTAG	-	5	0.025008
PEBP-sgRNA3	GGCCAAACATAGGGATCCACNNN	A06	62284170	GTCAAAACATAAGGATCTATTAG	-	5	0.025008
PEBP-sgRNA3	GGCCAAACATAGGGATCCACNNN	A06	64275204	GTCAAAACATAAGGATCTATTAG	+	5	0.025008
PEBP-sgRNA3	GGCCAAACATAGGGATCCACNNN	A07	31595108	GTCAAAACATAAGGATCTATTAG	-	5	0.025008
PEBP-sgRNA3	GGCCAAACATAGGGATCCACNNN	A07	37979542	GTCAAAACATAAGGATCTATTAG	-	5	0.025008
PEBP-sgRNA3	GGCCAAACATAGGGATCCACNNN	A07	44468817	GTCAAAACATAAGGATCTATTAG	-	5	0.025008
PEBP-sgRNA3	GGCCAAACATAGGGATCCACNNN	A07	45470137	GTCAAAACATAAGGATCTATTAG	+	5	0.025008
PEBP-sgRNA3	GGCCAAACATAGGGATCCACNNN	A07	45477477	GTCAAAACATAAGGATCTATTAG	+	5	0.025008
PEBP-sgRNA3	GGCCAAACATAGGGATCCACNNN	A07	48523094	GTCAAAACATAAGGATCTATTAG	+	5	0.025008
PEBP-sgRNA3	GGCCAAACATAGGGATCCACNNN	A07	52164950	GTCAAAACATAAGGATCTATTAG	-	5	0.025008
PEBP-sgRNA3	GGCCAAACATAGGGATCCACNNN	A07	53713014	GTCAAAACATAAGGATCTATTAG	+	5	0.025008
PEBP-sgRNA3	GGCCAAACATAGGGATCCACNNN	A07	66667836	GTCAAAACATAAGGATCTATTAG	+	5	0.025008
PEBP-sgRNA3	GGCCAAACATAGGGATCCACNNN	A08	26000023	GTCAAAACATAAGGATCTATTAG	+	5	0.025008
PEBP-sgRNA3	GGCCAAACATAGGGATCCACNNN	A08	35206524	GTCAAAACATAAGGATCTATTAG	+	5	0.025008
PEBP-sgRNA3	GGCCAAACATAGGGATCCACNNN	A08	36012544	GTCAAAACATAAGGATCTATTAG	+	5	0.025008
PEBP-sgRNA3	GGCCAAACATAGGGATCCACNNN	A08	37412151	GTCAAAACATAAGGATCTATTAG	-	5	0.025008
PEBP-sgRNA3	GGCCAAACATAGGGATCCACNNN	A08	39937845	GTCAAAACATAAGGATCTATTAG	-	5	0.025008
PEBP-sgRNA3	GGCCAAACATAGGGATCCACNNN	A08	39941942	GTCAAAACATAAGGATCTATTAG	-	5	0.025008
PEBP-sgRNA3	GGCCAAACATAGGGATCCACNNN	A08	40148506	GTCAAAACATAAGGATCTATTAG	-	5	0.025008
PEBP-sgRNA3	GGCCAAACATAGGGATCCACNNN	A08	41474012	GTCAAAACATAAGGATCTATTAG	-	5	0.025008
PEBP-sgRNA3	GGCCAAACATAGGGATCCACNNN	A08	42679545	GTCAAAACATAAGGATCTATTAG	+	5	0.025008
PEBP-sgRNA3	GGCCAAACATAGGGATCCACNNN	A08	50262473	GTCAAAACATAAGGATCTATTAG	-	5	0.025008
PEBP-sgRNA3	GGCCAAACATAGGGATCCACNNN	A08	50350382	GTCAAAACATAAGGATCTATTAG	+	5	0.025008
PEBP-sgRNA3	GGCCAAACATAGGGATCCACNNN	A08	54656918	GTCAAAACATAAGGATCTATTAG	+	5	0.025008
PEBP-sgRNA3	GGCCAAACATAGGGATCCACNNN	A08	59263101	GTCAAAACATAAGGATCTATTAG	-	5	0.025008
PEBP-sgRNA3	GGCCAAACATAGGGATCCACNNN	A08	68375689	GTCAAAACATAAGGATCTATTAG	-	5	0.025008
PEBP-sgRNA3	GGCCAAACATAGGGATCCACNNN	A08	71121721	GTCAAAACATAAGGATCTATTAG	-	5	0.025008
PEBP-sgRNA3	GGCCAAACATAGGGATCCACNNN	A08	76613494	GTCAAAACATAAGGATCTATTAG	-	5	0.025008
PEBP-sgRNA3	GGCCAAACATAGGGATCCACNNN	A09	10986180	GTCAAAACATAAGGATCTATTAG	-	5	0.025008
PEBP-sgRNA3	GGCCAAACATAGGGATCCACNNN	A09	15460412	GTCAAAACATAAGGATCTATTAG	-	5	0.025008
PEBP-sgRNA3	GGCCAAACATAGGGATCCACNNN	A09	15461194	GTCAAAACATAAGGATCTATTAG	-	5	0.025008
PEBP-sgRNA3	GGCCAAACATAGGGATCCACNNN	A09	15468996	GTCAAAACATAAGGATCTATTAG	-	5	0.025008
PEBP-sgRNA3	GGCCAAACATAGGGATCCACNNN	A09	15567957	GTCAAAACATAAGGATCTATTAG	-	5	0.025008
PEBP-sgRNA3	GGCCAAACATAGGGATCCACNNN	A09	19194657	GTCAAAACATAAGGATCTATTAG	+	5	0.025008
PEBP-sgRNA3	GGCCAAACATAGGGATCCACNNN	A09	19206333	GTCAAAACATAAGGATCTATTAG	+	5	0.025008
PEBP-sgRNA3	GGCCAAACATAGGGATCCACNNN	A09	19797761	GTCAAAACATAAGGATCTATTAG	+	5	0.025008
PEBP-sgRNA3	GGCCAAACATAGGGATCCACNNN	A09	19805550	GTCAAAACATAAGGATCTATTAG	+	5	0.025008
PEBP-sgRNA3	GGCCAAACATAGGGATCCACNNN	A09	20362383	GTCAAAACATAAGGATCTATTAG	-	5	0.025008
PEBP-sgRNA3	GGCCAAACATAGGGATCCACNNN	A09	20607240	GTCAAAACATAAGGATCTATTAG	-	5	0.025008
PEBP-sgRNA3	GGCCAAACATAGGGATCCACNNN	A09	33230994	GTCAAAACATAAGGATCTATTAG	+	5	0.025008
PEBP-sgRNA3	GGCCAAACATAGGGATCCACNNN	A09	33731450	GTCAAAACATAAGGATCTATTAG	+	5	0.025008
PEBP-sgRNA3	GGCCAAACATAGGGATCCACNNN	A09	46100539	GTCAAAACATAAGGATCTATTAG	-	5	0.025008
PEBP-sgRNA3	GGCCAAACATAGGGATCCACNNN	A09	64319254	GTCAAAACATAAGGATCTATTAG	+	5	0.025008
PEBP-sgRNA3	GGCCAAACATAGGGATCCACNNN	A09	8603830	GTCAAAACATAAGGATCTATTAG	+	5	0.025008
PEBP-sgRNA3	GGCCAAACATAGGGATCCACNNN	A10	27597972	GTCAAAACATAAGGATCTATTAG	+	5	0.025008
PEBP-sgRNA3	GGCCAAACATAGGGATCCACNNN	A10	28121503	GTCAAAACATAAGGATCTATTAG	+	5	0.025008
PEBP-sgRNA3	GGCCAAACATAGGGATCCACNNN	A10	29116465	GTCAAAACATAAGGATCTATTAG	+	5	0.025008
PEBP-sgRNA3	GGCCAAACATAGGGATCCACNNN	A10	29122512	GTCAAAACATAAGGATCTATTAG	+	5	0.025008
PEBP-sgRNA3	GGCCAAACATAGGGATCCACNNN	A10	41395217	GTCAAAACATAAGGATCTATTAG	+	5	0.025008
PEBP-sgRNA3	GGCCAAACATAGGGATCCACNNN	A10	43065732	GTCAAAACATAAGGATCTATTAG	-	5	0.025008
PEBP-sgRNA3	GGCCAAACATAGGGATCCACNNN	A10	54277722	GTCAAAACATAAGGATCTATTAG	-	5	0.025008
PEBP-sgRNA3	GGCCAAACATAGGGATCCACNNN	A10	54282964	GTCAAAACATAAGGATCTATTAG	-	5	0.025008
PEBP-sgRNA3	GGCCAAACATAGGGATCCACNNN	A10	61363392	GTCAAAACATAAGGATCTATTAG	-	5	0.025008
PEBP-sgRNA3	GGCCAAACATAGGGATCCACNNN	A10	62503358	GTCAAAACATAAGGATCTATTAG	-	5	0.025008
PEBP-sgRNA3	GGCCAAACATAGGGATCCACNNN	A11	37310104	GTCAAAACATAAGGATCTATTAG	+	5	0.025008
PEBP-sgRNA3	GGCCAAACATAGGGATCCACNNN	A11	41813404	GTCAAAACATAAGGATCTATTAG	+	5	0.025008
PEBP-sgRNA3	GGCCAAACATAGGGATCCACNNN	A11	43215103	GTCAAAACATAAGGATCTATTAG	-	5	0.025008
PEBP-sgRNA3	GGCCAAACATAGGGATCCACNNN	A11	48523262	GTCAAAACATAAGGATCTATTAG	-	5	0.025008
PEBP-sgRNA3	GGCCAAACATAGGGATCCACNNN	A11	61350095	GTCAAAACATAAGGATCTATTAG	-	5	0.025008
PEBP-sgRNA3	GGCCAAACATAGGGATCCACNNN	A11	61604220	GTCAAAACATAAGGATCTATTAG	-	5	0.025008
PEBP-sgRNA3	GGCCAAACATAGGGATCCACNNN	A11	61621603	GTCAAAACATAAGGATCTATTAG	+	5	0.025008
PEBP-sgRNA3	GGCCAAACATAGGGATCCACNNN	A11	61850806	GTCAAAACATAAGGATCTATTAG	+	5	0.025008
PEBP-sgRNA3	GGCCAAACATAGGGATCCACNNN	A11	66743234	GTCAAAACATAAGGATCTATTAG	-	5	0.025008
PEBP-sgRNA3	GGCCAAACATAGGGATCCACNNN	A11	73408278	GTCAAAACATAAGGATCTATTAG	+	5	0.025008
PEBP-sgRNA3	GGCCAAACATAGGGATCCACNNN	A11	75017038	GTCAAAACATAAGGATCTATTAG	-	5	0.025008
PEBP-sgRNA3	GGCCAAACATAGGGATCCACNNN	A11	75067694	GTCAAAACATAAGGATCTATTAG	-	5	0.025008
PEBP-sgRNA3	GGCCAAACATAGGGATCCACNNN	A12	14376327	GTCAAAACATAAGGATCTATTAG	-	5	0.025008
PEBP-sgRNA3	GGCCAAACATAGGGATCCACNNN	A12	34378172	GTCAAAACATAAGGATCTATTAG	+	5	0.025008
PEBP-sgRNA3	GGCCAAACATAGGGATCCACNNN	A12	35259806	GTCAAAACATAAGGATCTATTAG	-	5	0.025008
PEBP-sgRNA3	GGCCAAACATAGGGATCCACNNN	A12	49260229	GTCAAAACATAAGGATCTATTAG	+	5	0.025008
PEBP-sgRNA3	GGCCAAACATAGGGATCCACNNN	A12	50709126	GTCAAAACATAAGGATCTATTAG	-	5	0.025008
PEBP-sgRNA3	GGCCAAACATAGGGATCCACNNN	A13	16509539	GTCAAAACATAAGGATCTATTAG	-	5	0.025008
PEBP-sgRNA3	GGCCAAACATAGGGATCCACNNN	A13	25960448	GTCAAAACATAAGGATCTATTAG	+	5	0.025008
PEBP-sgRNA3	GGCCAAACATAGGGATCCACNNN	A13	26172151	GTCAAAACATAAGGATCTATTAG	-	5	0.025008
PEBP-sgRNA3	GGCCAAACATAGGGATCCACNNN	A13	26363720	GTCAAAACATAAGGATCTATTAG	+	5	0.025008
PEBP-sgRNA3	GGCCAAACATAGGGATCCACNNN	A13	27246799	GTCAAAACATAAGGATCTATTAG	-	5	0.025008
PEBP-sgRNA3	GGCCAAACATAGGGATCCACNNN	A13	35853685	GTCAAAACATAAGGATCTATTAG	-	5	0.025008
PEBP-sgRNA3	GGCCAAACATAGGGATCCACNNN	A13	52029088	GTCAAAACATAAGGATCTATTAG	-	5	0.025008
PEBP-sgRNA3	GGCCAAACATAGGGATCCACNNN	A13	60600608	GTCAAAACATAAGGATCTATTAG	-	5	0.025008
PEBP-sgRNA3	GGCCAAACATAGGGATCCACNNN	D01	18838056	GTCAAAACATAAGGATCTATTAG	-	5	0.025008
PEBP-sgRNA3	GGCCAAACATAGGGATCCACNNN	D02	15529449	GTCAAAACATAAGGATCTATTAG	+	5	0.025008
PEBP-sgRNA3	GGCCAAACATAGGGATCCACNNN	D06	42219819	GTCAAAACATAAGGATCTATTAG	+	5	0.025008
PEBP-sgRNA3	GGCCAAACATAGGGATCCACNNN	D06	43108271	GTCAAAACATAAGGATCTATTAG	-	5	0.025008
PEBP-sgRNA3	GGCCAAACATAGGGATCCACNNN	D06	47859565	GTCAAAACATAAGGATCTATTAG	-	5	0.025008
PEBP-sgRNA3	GGCCAAACATAGGGATCCACNNN	D07	25609445	GTCAAAACATAAGGATCTATTAG	+	5	0.025008
PEBP-sgRNA3	GGCCAAACATAGGGATCCACNNN	D07	48535540	GTCAAAACATAAGGATCTATTAG	-	5	0.025008
PEBP-sgRNA3	GGCCAAACATAGGGATCCACNNN	D08	37043526	GTCAAAACATAAGGATCTATTAG	+	5	0.025008
PEBP-sgRNA3	GGCCAAACATAGGGATCCACNNN	D10	40934802	GTCAAAACATAAGGATCTATTAG	+	5	0.025008
PEBP-sgRNA3	GGCCAAACATAGGGATCCACNNN	D11	22348903	GTCAAAACATAAGGATCTATTAG	-	5	0.025008
PEBP-sgRNA3	GGCCAAACATAGGGATCCACNNN	A08	41980064	GTCAAAACATAAGGATCTATTNN	+	5	0
PEBP-sgRNA3	GGCCAAACATAGGGATCCACNNN	D10	26125107	GTCAAAACATAGGGATTCTTAGA	-	5	0.00280538
PEBP-sgRNA3	GGCCAAACATAGGGATCCACNNN	D12	435913	GTCAAAACGTAGGGAAGCACGAG	-	5	0.00495305
PEBP-sgRNA3	GGCCAAACATAGGGATCCACNNN	D09	14319254	GTCAAACCAATGGGATCCACTAG	+	5	0.0160308
PEBP-sgRNA3	GGCCAAACATAGGGATCCACNNN	A08	34721037	GTCAAAGCATAAGGATCTACTAG	+	5	0.0588423
PEBP-sgRNA3	GGCCAAACATAGGGATCCACNNN	A10	77292122	GTCACAACATAAGGATCAACGGA	+	5	0.00935127
PEBP-sgRNA3	GGCCAAACATAGGGATCCACNNN	D11	53972712	GTCCAAACAAAGGGATTGAATGA	-	5	0.00117845
PEBP-sgRNA3	GGCCAAACATAGGGATCCACNNN	A12	86163914	GTCCAAACAAAGGGCTGAACTGG	+	5	0.00471187
PEBP-sgRNA3	GGCCAAACATAGGGATCCACNNN	D05	21456267	GTCCAAACAAAGGGTTAAACCGA	+	5	0.00190365
PEBP-sgRNA3	GGCCAAACATAGGGATCCACNNN	D02	1348734	GTCCAAACAAAGGGTTGAACCGA	+	5	0.000239956
PEBP-sgRNA3	GGCCAAACATAGGGATCCACNNN	A08	85324422	GTCCAAACAAAGGGTTGAACTGG	-	5	0.00345537
PEBP-sgRNA3	GGCCAAACATAGGGATCCACNNN	D04	27091552	GTCCAAACATAAGAAACCAAAAG	+	5	0.0524946
PEBP-sgRNA3	GGCCAAACATAGGGATCCACNNN	A05	90031048	GTCCAAACATAAGAAACCAAAGG	+	5	0.202479
PEBP-sgRNA3	GGCCAAACATAGGGATCCACNNN	A05	76254738	GTCCAAACATAGTCTTACACTAG	+	5	0.0019798
PEBP-sgRNA3	GGCCAAACATAGGGATCCACNNN	A09	28016466	GTCCAAACATAGTCTTACACTGA	+	5	0.000530303
PEBP-sgRNA3	GGCCAAACATAGGGATCCACNNN	A04	45880848	GTCCAAACATCGAAATCCAAAGA	+	5	0.00611888
PEBP-sgRNA3	GGCCAAACATAGGGATCCACNNN	D04	37472113	GTCCAAACATCGAAATCCAAAGA	+	5	0.00611888
PEBP-sgRNA3	GGCCAAACATAGGGATCCACNNN	D04	32450362	GTCCAAACATGGAGATTCAAAGA	+	5	0.00618687
PEBP-sgRNA3	GGCCAAACATAGGGATCCACNNN	A01	81492283	GTCCAAACATGTGGACACACAGG	-	5	0.0494949
PEBP-sgRNA3	GGCCAAACATAGGGATCCACNNN	D09	39175965	GTCCAAACTTAGGTGTTCACTGA	+	5	0.00214478
PEBP-sgRNA3	GGCCAAACATAGGGATCCACNNN	D08	42016229	GTCCAAATATAGGTTGCCACTAG	-	5	0.00266511
PEBP-sgRNA3	GGCCAAACATAGGGATCCACNNN	A03	63771982	GTCCAAATATAGTTATCCTCAGG	-	5	0.023986
PEBP-sgRNA3	GGCCAAACATAGGGATCCACNNN	A12	78975419	GTCCAAATCTGGGGATCCATTGG	-	5	0.0620455
PEBP-sgRNA3	GGCCAAACATAGGGATCCACNNN	D12	51421372	GTCCAAATCTGGGGATCCATTGG	-	5	0.0620455
PEBP-sgRNA3	GGCCAAACATAGGGATCCACNNN	A02	27681649	GTCCAACACTAGGAATCCACTAG	-	5	0.0201073
PEBP-sgRNA3	GGCCAAACATAGGGATCCACNNN	A06	195778	GTCCAACACTAGGAATCCACTAG	+	5	0.0201073
PEBP-sgRNA3	GGCCAAACATAGGGATCCACNNN	A05	38272425	GTCCAACACTAGGAATCCACTGG	-	5	0.0775568
PEBP-sgRNA3	GGCCAAACATAGGGATCCACNNN	A08	5795225	GTCCAACAGTAGGAATCCACTGA	+	5	0.00628354
PEBP-sgRNA3	GGCCAAACATAGGGATCCACNNN	A09	48497154	GTCCAACAGTAGGAATCCACTGA	-	5	0.00628354
PEBP-sgRNA3	GGCCAAACATAGGGATCCACNNN	A05	24901148	GTCCAACATTAGGAATCCACTGA	+	5	0.00565518
PEBP-sgRNA3	GGCCAAACATAGGGATCCACNNN	D01	9482997	GTCCAACATTAGGAATCCACTGA	-	5	0.00565518
PEBP-sgRNA3	GGCCAAACATAGGGATCCACNNN	A05	9357285	GTCCAAGGATTTGGATCCACAAG	-	5	0.00885992
PEBP-sgRNA3	GGCCAAACATAGGGATCCACNNN	D03	43543749	GTCCACACATAGAGTTCAACTGA	+	5	0.00199684
PEBP-sgRNA3	GGCCAAACATAGGGATCCACNNN	A09	10769755	GTCCATACATAGGGGTCTTCAAG	-	5	0.0265152
PEBP-sgRNA3	GGCCAAACATAGGGATCCACNNN	A10	94136585	GTCCTAACAATGGGATCCAATGG	-	5	0.0305149
PEBP-sgRNA3	GGCCAAACATAGGGATCCACNNN	A06	76115447	GTCCTAACATAGGTAACAACTAG	-	5	0.00783137
PEBP-sgRNA3	GGCCAAACATAGGGATCCACNNN	A06	15321331	GTCGTAACAAAGGTATCCACTGA	-	5	0.00183655
PEBP-sgRNA3	GGCCAAACATAGGGATCCACNNN	A03	99281128	GTCTAAATATTGGGATGCACAGA	+	5	0.000559898
PEBP-sgRNA3	GGCCAAACATAGGGATCCACNNN	D02	66425932	GTCTAAATATTGGGATGCACAGA	+	5	0.000559898
PEBP-sgRNA3	GGCCAAACATAGGGATCCACNNN	D01	45505957	GTCTACAAATAGGAATCCACAGG	+	5	0.11281
PEBP-sgRNA3	GGCCAAACATAGGGATCCACNNN	D08	23479592	GTGCAAACATAATGCTCCACAAG	+	5	0.00629936
PEBP-sgRNA3	GGCCAAACATAGGGATCCACNNN	A07	29363512	GTGCAAGCATAGGGATGCCCCAG	-	5	0.000708674
PEBP-sgRNA3	GGCCAAACATAGGGATCCACNNN	A10	52790866	GTGGAAACATAAGGATACACTGA	+	5	0.00481201
PEBP-sgRNA3	GGCCAAACATAGGGATCCACNNN	A11	68050494	GTTCAAACATAGGGATACTCAAG	+	4	0.0285019
PEBP-sgRNA3	GGCCAAACATAGGGATCCACNNN	D03	45521501	GTTCAAATTAAGGGATCCACAGG	-	5	0.196875
PEBP-sgRNA3	GGCCAAACATAGGGATCCACNNN	D03	45529204	GTTCAAATTAAGGGATCCACAGG	-	5	0.196875
PEBP-sgRNA3	GGCCAAACATAGGGATCCACNNN	A02	5352287	GTTCTAACATAGGGAATCACTGA	+	5	0.00468702
PEBP-sgRNA3	GGCCAAACATAGGGATCCACNNN	A05	8173860	TAACAGACGTAGGGATCCACCAG	-	5	0.090535
PEBP-sgRNA3	GGCCAAACATAGGGATCCACNNN	D05	7841699	TAACAGACGTAGGGATCCACCAG	-	5	0.090535
PEBP-sgRNA3	GGCCAAACATAGGGATCCACNNN	A10	39813082	TCCCAAACAAAAGGATCCATCGA	-	5	0.0115385
PEBP-sgRNA3	GGCCAAACATAGGGATCCACNNN	A03	40997685	TCCCAAACACAAGGATCCAACGA	+	5	0.0119658
PEBP-sgRNA3	GGCCAAACATAGGGATCCACNNN	A10	98555458	TCCCAAACACAAGGATCCAACGA	-	5	0.0119658
PEBP-sgRNA3	GGCCAAACATAGGGATCCACNNN	A11	14831797	TCCCAAACACAAGGATCCACCGA	-	4	0.0239316
PEBP-sgRNA3	GGCCAAACATAGGGATCCACNNN	A02	42919466	TCCCAAACACAAGGATCCAGTGA	+	5	0.00140774
PEBP-sgRNA3	GGCCAAACATAGGGATCCACNNN	A03	2886557	TCCCAAACACAAGGATCCAGTGA	-	5	0.00140774
PEBP-sgRNA3	GGCCAAACATAGGGATCCACNNN	D03	42573675	TCCCAAACACAAGGATCCAGTGA	+	5	0.00140774
PEBP-sgRNA3	GGCCAAACATAGGGATCCACNNN	D05	40390667	TCCCAAACACAAGGATCCATCGA	+	5	0.00717949
PEBP-sgRNA3	GGCCAAACATAGGGATCCACNNN	D10	34692595	TCCCAAACACACGGATCCATCGA	+	5	0.0040724
PEBP-sgRNA3	GGCCAAACATAGGGATCCACNNN	A10	56604360	TCCCAAACACATGGATCCAGCGA	-	5	0.000580114
PEBP-sgRNA3	GGCCAAACATAGGGATCCACNNN	D04	7448664	TCCCAAACATAAGGATCCAGCGA	-	4	0.00263952
PEBP-sgRNA3	GGCCAAACATAGGGATCCACNNN	A05	45707165	TCCCAAACATAGTGTTACACTAG	-	5	0.00502564
PEBP-sgRNA3	GGCCAAACATAGGGATCCACNNN	D06	33665270	TCCCAAACTTAGGGCTACACAGG	+	5	0.0528671
PEBP-sgRNA3	GGCCAAACATAGGGATCCACNNN	A02	42977896	TGACAAAAATAGGGATCAAATGA	-	5	0.0105324
PEBP-sgRNA3	GGCCAAACATAGGGATCCACNNN	A08	74429815	TGACAAAAATAGGGATCAAATGA	+	5	0.0105324
PEBP-sgRNA3	GGCCAAACATAGGGATCCACNNN	A10	73346251	TGACAAAAATAGGGATCAAATGA	+	5	0.0105324
PEBP-sgRNA3	GGCCAAACATAGGGATCCACNNN	A10	86473202	TGACAAAAATAGGGATCAAATGA	-	5	0.0105324
PEBP-sgRNA3	GGCCAAACATAGGGATCCACNNN	A10	49248589	TGACAAACAGAGAGTTCCACGGG	+	5	0.08
PEBP-sgRNA3	GGCCAAACATAGGGATCCACNNN	A07	12555119	TGACAAACAGAGGGTTACACAGG	+	5	0.0404444
PEBP-sgRNA3	GGCCAAACATAGGGATCCACNNN	A03	44714631	TGACAAACAGAGGGTTACACGGG	+	5	0.0404444
PEBP-sgRNA3	GGCCAAACATAGGGATCCACNNN	A03	79144489	TGACAAACAGAGGGTTACACGGG	+	5	0.0404444
PEBP-sgRNA3	GGCCAAACATAGGGATCCACNNN	A08	28501539	TGACAAACAGAGGGTTACACGGG	+	5	0.0404444
PEBP-sgRNA3	GGCCAAACATAGGGATCCACNNN	A11	44888575	TGACAAACAGAGGGTTACACGGG	-	5	0.0404444
PEBP-sgRNA3	GGCCAAACATAGGGATCCACNNN	A01	48220135	TGACAAACATAGAGTTACACAGG	-	5	0.0746667
PEBP-sgRNA3	GGCCAAACATAGGGATCCACNNN	A08	12256529	TGACAAACATAGAGTTACACAGG	-	5	0.0746667
PEBP-sgRNA3	GGCCAAACATAGGGATCCACNNN	A13	12766790	TGACAAACATAGAGTTACACAGG	-	5	0.0746667
PEBP-sgRNA3	GGCCAAACATAGGGATCCACNNN	A08	34193860	TGACAAACATAGAGTTACACGAG	-	5	0.019358
PEBP-sgRNA3	GGCCAAACATAGGGATCCACNNN	A06	84199648	TGACAAACATAGAGTTACACGGG	-	5	0.0746667
PEBP-sgRNA3	GGCCAAACATAGGGATCCACNNN	A12	44036196	TGACAAACATAGAGTTACACGGG	+	5	0.0746667
PEBP-sgRNA3	GGCCAAACATAGGGATCCACNNN	D09	49444308	TGACAGATACAGGGATCCACAAG	+	5	0.0748971
PEBP-sgRNA3	GGCCAAACATAGGGATCCACNNN	A05	57855981	TGCAAAACAGAGAGTTCCACGAG	-	5	0.0201529
PEBP-sgRNA3	GGCCAAACATAGGGATCCACNNN	A07	57438451	TGCAAAACATAGAGTTACACAGG	+	5	0.0725506
PEBP-sgRNA3	GGCCAAACATAGGGATCCACNNN	D02	43625511	TGCCAAAAAAAGGGATTCAGCGA	+	5	0.00106209
PEBP-sgRNA3	GGCCAAACATAGGGATCCACNNN	A05	7848698	TGCCAAAAAGAGTGATCCAATGA	-	5	0.00338542
PEBP-sgRNA3	GGCCAAACATAGGGATCCACNNN	D05	7568057	TGCCAAAAAGAGTGATCCAATGA	-	5	0.00338542
PEBP-sgRNA3	GGCCAAACATAGGGATCCACNNN	D13	47943142	TGCCAAAAATAGGGACCTAGTAG	+	5	0.00424837
PEBP-sgRNA3	GGCCAAACATAGGGATCCACNNN	D03	5209659	TGCCAAAAATATGTATCCAGAAG	-	5	0.0010167
PEBP-sgRNA3	GGCCAAACATAGGGATCCACNNN	D03	5213877	TGCCAAAAATATGTATCCAGAAG	-	5	0.0010167
PEBP-sgRNA3	GGCCAAACATAGGGATCCACNNN	A01	5848772	TGCCAAAAATCGTGATCCAAAAG	-	5	0.0101111
PEBP-sgRNA3	GGCCAAACATAGGGATCCACNNN	A02	9596643	TGCCAAAAATTTTGATCCACCAG	-	5	0.00598291
PEBP-sgRNA3	GGCCAAACATAGGGATCCACNNN	A02	73839242	TGCCAAAACTAGGTATCCAGAAG	-	5	0.00151053
PEBP-sgRNA3	GGCCAAACATAGGGATCCACNNN	D03	5102897	TGCCAAAACTAGGTATCCAGAAG	-	5	0.00151053
PEBP-sgRNA3	GGCCAAACATAGGGATCCACNNN	A05	32117205	TGCCAAACAAAGACCTCCACGAG	+	5	0.023976
PEBP-sgRNA3	GGCCAAACATAGGGATCCACNNN	A12	37676550	TGCCAAACAAAGAGTTACACGAG	-	5	0.0191453
PEBP-sgRNA3	GGCCAAACATAGGGATCCACNNN	A08	30649423	TGCCAAACAAAGAGTTACACGGG	+	5	0.0738462
PEBP-sgRNA3	GGCCAAACATAGGGATCCACNNN	A11	30041217	TGCCAAACAAAGGGAACATCCAG	+	5	0.0585739
PEBP-sgRNA3	GGCCAAACATAGGGATCCACNNN	D04	13933301	TGCCAAACAAAGGTTACCACAAG	+	5	0.0107744
PEBP-sgRNA3	GGCCAAACATAGGGATCCACNNN	A08	86505974	TGCCAAACAAGTTGATCCACAGA	-	5	0.00446429
PEBP-sgRNA3	GGCCAAACATAGGGATCCACNNN	D08	51277426	TGCCAAACAAGTTGATCCACAGA	-	5	0.00446429
PEBP-sgRNA3	GGCCAAACATAGGGATCCACNNN	A02	26652056	TGCCAAACAGAGAGTTACACAGG	-	5	0.0430769
PEBP-sgRNA3	GGCCAAACATAGGGATCCACNNN	A02	37356169	TGCCAAACAGAGAGTTACACGGG	-	5	0.0430769
PEBP-sgRNA3	GGCCAAACATAGGGATCCACNNN	A02	37359555	TGCCAAACAGAGAGTTACACGGG	-	5	0.0430769
PEBP-sgRNA3	GGCCAAACATAGGGATCCACNNN	D08	34954996	TGCCAAACATAATAAACCACGAG	+	5	0.0494949
PEBP-sgRNA3	GGCCAAACATAGGGATCCACNNN	A06	92085674	TGCCAAACATAGCCCTCCCCTAG	+	5	0.00263983
PEBP-sgRNA3	GGCCAAACATAGGGATCCACNNN	D04	12255577	TGCCAAACATAGGCCTCCATGAG	+	4	0.00909091
PEBP-sgRNA3	GGCCAAACATAGGGATCCACNNN	D08	5054665	TGCCAAACATAGGTACCGAAAAG	+	5	0.0030727
PEBP-sgRNA3	GGCCAAACATAGGGATCCACNNN	A05	55670953	TGCCAAACATAGTCCACCACGAG	-	5	0.00826446
PEBP-sgRNA3	GGCCAAACATAGGGATCCACNNN	A06	8229268	TGCCAAACATAGTCTACCACGAG	-	5	0.00606061
PEBP-sgRNA3	GGCCAAACATAGGGATCCACNNN	A01	83954148	TGCCAAACATAGTCTTACACAAG	-	5	0.00311111
PEBP-sgRNA3	GGCCAAACATAGGGATCCACNNN	A06	52192662	TGCCAAACATATCGCTCAACTGA	-	5	0.00165152
PEBP-sgRNA3	GGCCAAACATAGGGATCCACNNN	D06	32362060	TGCCAAACATATCGCTCAACTGA	-	5	0.00165152
PEBP-sgRNA3	GGCCAAACATAGGGATCCACNNN	A01	64792379	TGCCAAACATATGAATTCATCGA	+	5	0.00280449
PEBP-sgRNA3	GGCCAAACATAGGGATCCACNNN	A02	22329838	TGCCAAACATCGTCATACACTAG	-	5	0.00622222
PEBP-sgRNA3	GGCCAAACATAGGGATCCACNNN	D06	55662480	TGCCAAACATGGAGAGGCACAGA	-	5	0.000848416
PEBP-sgRNA3	GGCCAAACATAGGGATCCACNNN	A07	28548038	TGCCAAACCTAGGAAGCTACAGA	+	5	0.00662284
PEBP-sgRNA3	GGCCAAACATAGGGATCCACNNN	A08	94326166	TGCCAAAGAAAGGGATTCAAAGA	+	5	0.00892857
PEBP-sgRNA3	GGCCAAACATAGGGATCCACNNN	D03	19543060	TGCCAAAGTTATGAATCCACTGG	+	5	0.111264
PEBP-sgRNA3	GGCCAAACATAGGGATCCACNNN	A05	67297072	TGCCAAATATAGGCCTCCACGAG	+	4	0.0265152
PEBP-sgRNA3	GGCCAAACATAGGGATCCACNNN	A07	62851732	TGCCAAATGTTGGGATTCACCAG	-	5	0.0217157
PEBP-sgRNA3	GGCCAAACATAGGGATCCACNNN	D01	32680973	TGCCAAGCATAGTGAGCCAATAG	-	5	0.00950226
PEBP-sgRNA3	GGCCAAACATAGGGATCCACNNN	A01	59105390	TGCCAAGCATTAGGATCTACCAG	+	5	0.0337858
PEBP-sgRNA3	GGCCAAACATAGGGATCCACNNN	D02	40732049	TGCCAAGCATTGGGATTTACAAG	+	5	0.0168929
PEBP-sgRNA3	GGCCAAACATAGGGATCCACNNN	A10	26663173	TGCCAAGCGTTGGGATTCACAAG	+	5	0.0175186
PEBP-sgRNA3	GGCCAAACATAGGGATCCACNNN	A05	44802460	TGCCAAGCTTAAGGATCCAGAGA	+	5	0.00161476
PEBP-sgRNA3	GGCCAAACATAGGGATCCACNNN	D05	36939113	TGCCAAGCTTAAGGATCCAGAGA	+	5	0.00161476
PEBP-sgRNA3	GGCCAAACATAGGGATCCACNNN	D02	54515059	TGCCAAGTATAGGGATCAAGTAG	-	5	0.00507201
PEBP-sgRNA3	GGCCAAACATAGGGATCCACNNN	A06	91949341	TGCCAATCATATGGAGCCAATGG	+	5	0.0291235
PEBP-sgRNA3	GGCCAAACATAGGGATCCACNNN	A11	1263360	TGCCAATCATATGGATTCATGGA	+	5	0.00163595
PEBP-sgRNA3	GGCCAAACATAGGGATCCACNNN	A01	99306651	TGCCACACATAGAGCTCCATTGA	-	5	0.00238398
PEBP-sgRNA3	GGCCAAACATAGGGATCCACNNN	D08	50762099	TGCCAGACATAGCGATATACCGA	+	5	0.00626566
PEBP-sgRNA3	GGCCAAACATAGGGATCCACNNN	D12	13178184	TGCCAGGCATTGGGATCCACAGA	-	4	0.0107735
PEBP-sgRNA3	GGCCAAACATAGGGATCCACNNN	D05	51993773	TGCCCAAAATAGAGCTCCACTAG	+	5	0.0212121
PEBP-sgRNA3	GGCCAAACATAGGGATCCACNNN	D05	52116319	TGCCCAAAATAGAGCTCCACTAG	+	5	0.0212121
PEBP-sgRNA3	GGCCAAACATAGGGATCCACNNN	D06	5797331	TGCCCAAAATAGGGATACAACGG	+	5	0.0758333
PEBP-sgRNA3	GGCCAAACATAGGGATCCACNNN	A10	14001189	TGCCTAATAAAGGGATCCATAGA	+	5	0.00568182
PEBP-sgRNA3	GGCCAAACATAGGGATCCACNNN	A12	85740861	TGCTAAAAATAGGGATCTATTAG	-	5	0.026
PEBP-sgRNA3	GGCCAAACATAGGGATCCACNNN	D12	57469602	TGCTAAAAATAGGGATCTATTAG	-	5	0.026
PEBP-sgRNA3	GGCCAAACATAGGGATCCACNNN	A10	76094689	TGCTAAACAAAGGCTTCCACGAG	+	5	0.0152381
PEBP-sgRNA3	GGCCAAACATAGGGATCCACNNN	D13	35893566	TGCTAAACAGAGGCTTCCACGAG	-	5	0.00888889
PEBP-sgRNA3	GGCCAAACATAGGGATCCACNNN	D02	55530147	TGCTAAATATAGGGATAGACGGA	+	5	0.00302469
PEBP-sgRNA3	GGCCAAACATAGGGATCCACNNN	A10	56628382	TGCTGATCATGGGGATCCACAAG	+	5	0.0424667
PEBP-sgRNA3	GGCCAAACATAGGGATCCACNNN	D10	27846550	TGCTGATCATGGGGATCCACAAG	-	5	0.0424667
PEBP-sgRNA3	GGCCAAACATAGGGATCCACNNN	A13	495768	TGGGAAACATAGGCATCCAAAGA	+	5	0.00372024
PEBP-sgRNA3	GGCCAAACATAGGGATCCACNNN	D07	23446193	TGTCAAAAATAGGGATACAATGA	-	5	0.00724103
PEBP-sgRNA3	GGCCAAACATAGGGATCCACNNN	D05	37595800	TGTCAAACATAGGAATCACCGAG	-	5	0.0148928
PEBP-sgRNA3	GGCCAAACATAGGGATCCACNNN	D02	30281655	TGTCAAAGAAAGGAATCCACAAG	-	5	0.0736607
PEBP-sgRNA3	GGCCAAACATAGGGATCCACNNN	A02	71504636	TGTCAAAGATAGAGATCCACCAG	-	4	0.105769
PEBP-sgRNA3	GGCCAAACATAGGGATCCACNNN	D02	38804788	TTCCAAACACAAGGATCCAACGA	+	5	0.0109989
PEBP-sgRNA3	GGCCAAACATAGGGATCCACNNN	D13	6157388	TTCCAAACACAAGGATCCAACGA	+	5	0.0109989
PEBP-sgRNA3	GGCCAAACATAGGGATCCACNNN	A07	8900141	TTCCAAACATAGGTATAGACTAG	-	5	0.0027375
PEBP-sgRNA3	GGCCAAACATAGGGATCCACNNN	A04	46332702	TTCCAAACATAGTCTTCCACTAG	+	5	0.00424242
PEBP-sgRNA3	GGCCAAACATAGGGATCCACNNN	D10	10227782	TTCCAAACCTAGGGATCAATGGG	-	5	0.0587413
PEBP-sgRNA3	GGCCAAACATAGGGATCCACNNN	D12	37732076	TTCCAGACATAGGGCTACACAGG	+	5	0.0578512
PEBP-sgRNA3	GGCCAAACATAGGGATCCACNNN	A10	27172250	TTCGAAACATAAGGATACACGGA	-	5	0.00962402
PEBP-sgRNA3	GGCCAAACATAGGGATCCACNNN	A08	19645975	TTTCAAATATAGGGATCCATCGA	+	5	0.00797526

## Sheet: CRISPR-P-sgRNA1(GhCLA)
Table S4. Summary of genome-wide potential off-targets predictions by CRISPR-P and Cas-OFFinder tools
sgRNA	on-target (stand)	off-target sequence	mismatches	chromosome/stand/variation site	off-score
CLA-sgRNA1	CCAAGCCTGCAGCAAAGGTGACA	TGTCACCTTTGCTGCAGGCTTGG	0	scaffold2473_A10:-1406280	1
CLA-sgRNA1	TGTCACCTTTGCTGCAGGCTTGG	TGTCACCTTTGCTGCAGGCTTGG	0	D10:+45350559	1
CLA-sgRNA1	CCAAGCCTGCAGCAAAGGTGACA	TGTCATAGTTACTGCAGGCTGGG	4	D03:-27395904	0.510714
CLA-sgRNA1	TGTCACCTTTGCTGCAGGCTTGG	TGTTACAGTTGCTACAGGCTTGG	4	A03:+67601928	0.33
CLA-sgRNA1	CCAAGCCTGCAGCAAAGGTGACA	AGCCACCTTAGCTGCAGTCTCGG	4	scaffold2727_A11:-63210	0.244898
CLA-sgRNA1	TGTCACCTTTGCTGCAGGCTTGG	TATAACCTTTGCTACAAGTTTGG	5	scaffold7537:+2186	0.230209
CLA-sgRNA1	CCAAGCCTGCAGCAAAGGTGACA	AGTCATTTTTGCTGCAGAATTGG	5	A04:-11041174	0.223852
CLA-sgRNA1	CCAAGCCTGCAGCAAAGGTGACA	TATCATCTTTGCTGCAATATTGG	5	A13:-17761260	0.209524
CLA-sgRNA1	CCAAGCCTGCAGCAAAGGTGACA	CTTCATTTTGGCTGCAGGCTTGG	5	A02:-7948600	0.205763
CLA-sgRNA1	CCAAGCCTGCAGCAAAGGTGACA	CTTCATTTTGGCTGCAGGCTTGG	5	D02:-8088143	0.205763
CLA-sgRNA1	CCAAGCCTGCAGCAAAGGTGACA	TATCGCCTTTGCAGCAGCCTAGG	4	D03:-39364655	0.200845
CLA-sgRNA1	TGTCACCTTTGCTGCAGGCTTGG	TGTCACGCCTGCTGCAAGTTTGG	5	A09:+41742090	0.187121
CLA-sgRNA1	TGTCACCTTTGCTGCAGGCTTGG	TGTCACTTTTGTTACAGGCAAGG	4	D04:+31608193	0.18457
CLA-sgRNA1	CCAAGCCTGCAGCAAAGGTGACA	TATCAGTTTTGCTACAGTCTTGG	5	scaffold2473_A10:-431184	0.171875
CLA-sgRNA1	TGTCACCTTTGCTGCAGGCTTGG	TGTAACGCTTGCTGCAAGTTTGG	5	D13:+45521527	0.170707
CLA-sgRNA1	CCAAGCCTGCAGCAAAGGTGACA	AGTTTCAGTTGCTGCAGGCTTGG	5	A06:-2572075	0.16
CLA-sgRNA1	CCAAGCCTGCAGCAAAGGTGACA	AGTTTCAGTTGCTGCAGGCTTGG	5	D06:-2335466	0.16
CLA-sgRNA1	CCAAGCCTGCAGCAAAGGTGACA	TGTCAACTTTGCTCCAAGATGGG	4	A11:-8237147	0.159184
CLA-sgRNA1	CCAAGCCTGCAGCAAAGGTGACA	TGTCAACTTTGCTCCAAGATGGG	4	D11:-8381704	0.159184
CLA-sgRNA1	CCAAGCCTGCAGCAAAGGTGACA	TGGCAACTTTGCTGCAATATTGG	5	D11:-27010323	0.12381
CLA-sgRNA1	CCAAGCCTGCAGCAAAGGTGACA	TGGCAACTTTGCTGCAATATTGG	5	D12:-43780114	0.12381
CLA-sgRNA1	CCAAGCCTGCAGCAAAGGTGACA	TGGCAACTTTGCTGCAATATTGG	5	scaffold249844:-57	0.12381
CLA-sgRNA1	CCAAGCCTGCAGCAAAGGTGACA	TGGCAACTTTGCTGCAATATTGG	5	scaffold2844_A11:-40971	0.12381
CLA-sgRNA1	CCAAGCCTGCAGCAAAGGTGACA	TGGCAACTTTGCTGCAATATTGG	5	scaffold2946_A11:-7499	0.12381
CLA-sgRNA1	TGTCACCTTTGCTGCAGGCTTGG	TGGCAACTTTGCTGCAATATTGG	5	A02:+26077536	0.12381
CLA-sgRNA1	TGTCACCTTTGCTGCAGGCTTGG	TGGCAACTTTGCTGCAATATTGG	5	D11:+12991336	0.12381
CLA-sgRNA1	CCAAGCCTGCAGCAAAGGTGACA	TGTCAGCTATGCTGCAATATTGG	5	D10:-49748913	0.12381
CLA-sgRNA1	CCAAGCCTGCAGCAAAGGTGACA	TGTGAACTTTGTTGCAGGTTTGG	4	A06:-38730635	0.115385
CLA-sgRNA1	TGTCACCTTTGCTGCAGGCTTGG	GGTAATCTTTGCTGAAGACTTGG	5	A11:+36624144	0.11507
CLA-sgRNA1	CCAAGCCTGCAGCAAAGGTGACA	AGTCACCTTTTCAGCAAGTTTGG	5	A02:-64476643	0.114702
CLA-sgRNA1	CCAAGCCTGCAGCAAAGGTGACA	TGTACCTTTTGCAGCAGCCTTGG	5	A08:-3779310	0.112782
CLA-sgRNA1	CCAAGCCTGCAGCAAAGGTGACA	TGTACCTTTTGCAGCAGCCTTGG	5	D08:-4293851	0.112782
CLA-sgRNA1	TGTCACCTTTGCTGCAGGCTTGG	TGTACCTTTTGCAGCAGCCTTGG	5	scaffold244208:+42	0.112782
CLA-sgRNA1	TGTCACCTTTGCTGCAGGCTTGG	TGTCAGCTTTGCTACAGTATTGG	4	D08:+42497410	0.107143
CLA-sgRNA1	TGTCACCTTTGCTGCAGGCTTGG	TCTGACATATGCTCCAGGCTTGG	5	A01:+6488328	0.103316
CLA-sgRNA1	TGTCACCTTTGCTGCAGGCTTGG	TCTGACATATGCTCCAGGCTTGG	5	D01:+4929215	0.103316
CLA-sgRNA1	CCAAGCCTGCAGCAAAGGTGACA	TTTTAACTTTGGTGCAGGTTTGG	5	D02:-31746290	0.0969697
CLA-sgRNA1	CCAAGCCTGCAGCAAAGGTGACA	TTTTAACTTTGGTGCAGGTTTGG	5	scaffold249_A02:-842256	0.0969697
CLA-sgRNA1	CCAAGCCTGCAGCAAAGGTGACA	TGACAGCTTTGCTGCAATATTGG	5	D02:-45753439	0.0952381
CLA-sgRNA1	CCAAGCCTGCAGCAAAGGTGACA	TGACAGCTTTGCTGCAATATTGG	5	D12:-14832843	0.0952381
CLA-sgRNA1	CCAAGCCTGCAGCAAAGGTGACA	ATTTTCCTTGGCTGCAGGCTTGG	5	A08:-4059257	0.092562
CLA-sgRNA1	CCAAGCCTGCAGCAAAGGTGACA	ATTTTCCTTGGCTGCAGGCTTGG	5	D08:-4527510	0.092562
CLA-sgRNA1	TGTCACCTTTGCTGCAGGCTTGG	TGTCACCAATGCTACACACTTGG	5	D04:+12602312	0.0907563
CLA-sgRNA1	CCAAGCCTGCAGCAAAGGTGACA	TATCACTTTTGAGGCAGACTTGG	5	scaffold4558_D11:-5940	0.0886885
CLA-sgRNA1	CCAAGCCTGCAGCAAAGGTGACA	TGTGACTATTGCGGCAGGCTTGG	4	A11:-22626967	0.0847826
CLA-sgRNA1	CCAAGCCTGCAGCAAAGGTGACA	TTTCATCTTTGGTGCAGATTTGG	5	A04:-59845286	0.0839161
CLA-sgRNA1	CCAAGCCTGCAGCAAAGGTGACA	TGTCAACTATGTGGCAGACTTGG	5	A03:-62479600	0.0838509
CLA-sgRNA1	CCAAGCCTGCAGCAAAGGTGACA	GGTCACCTTTTCTCCAAGCATGG	5	A02:-55408003	0.0827759
CLA-sgRNA1	TGTCACCTTTGCTGCAGGCTTGG	GGTCACCTTTTCTCCAAGCATGG	5	scaffold3920_D03:+2869327	0.0827759
CLA-sgRNA1	CCAAGCCTGCAGCAAAGGTGACA	TGCCGCCTTTGCTGCAGCCACGG	4	scaffold4073_D05:-17011	0.0826531
CLA-sgRNA1	CCAAGCCTGCAGCAAAGGTGACA	TGTCAACTTGGCTGCAGTTATGG	5	A12:-11953260	0.0803571
CLA-sgRNA1	TGTCACCTTTGCTGCAGGCTTGG	TGTCATCTTTGCTACAGCAATGG	5	A01:+19946414	0.0799472
CLA-sgRNA1	TGTCACCTTTGCTGCAGGCTTGG	TGTCATCTTTGCTACAGCAATGG	5	D01:+14867555	0.0799472
CLA-sgRNA1	TGTCACCTTTGCTGCAGGCTTGG	TGTCATCTTTGCTACAGCAATGG	5	D05:+47433197	0.0799472
CLA-sgRNA1	TGTCACCTTTGCTGCAGGCTTGG	TGTCACCTTATTTGCAAGTTTGG	5	A12:+14318976	0.0764679
CLA-sgRNA1	TGTCACCTTTGCTGCAGGCTTGG	TGTCACCTTATTTGCAAGTTTGG	5	D12:+10981555	0.0764679
CLA-sgRNA1	TGTCACCTTTGCTGCAGGCTTGG	TGTCATCTCTGCTGAAAGATTGG	5	A07:+50634260	0.0761905
CLA-sgRNA1	TGTCACCTTTGCTGCAGGCTTGG	TGTCATCTCTGCTGAAAGATTGG	5	D07:+34493955	0.0761905
CLA-sgRNA1	TGTCACCTTTGCTGCAGGCTTAG	TGACATCTTTGCTGCAGGATAAG	3	D05:+799259	0.0736961
CLA-sgRNA1	CCAAGCCTGCAGCAAAGGTGACA	TATTACCTGTGCAGCATGCTTGG	5	A06:-43950583	0.0725275
CLA-sgRNA1	CCAAGCCTGCAGCAAAGGTGACA	TATTACCTGTGCAGCATGCTTGG	5	D06:-26435094	0.0725275
CLA-sgRNA1	CCAAGCCTGCAGCAAAGGTGACA	TGGCAGCTTTGCTGCAGTATTGG	4	scaffold3920_D03:-1673805	0.0714286
CLA-sgRNA1	CCAAGCCTGCAGCAAAGGTGACA	TGGCAGCTCTGCTGCAGTTTTGG	5	D05:-40920525	0.0710059
CLA-sgRNA1	CCAAGCCTGCAGCAAAGGTGACA	TCTCACCTTCAATTCAGGCTTGG	5	D08:-62942594	0.0703297
CLA-sgRNA1	CCAAGCCTGCAGCAAAGGTGACA	TCTCACCTTCAATTCAGGCTTGG	5	scaffold1927_A08:-232278	0.0703297
CLA-sgRNA1	TGTCACCTTTGCTGCAGGCTTGG	TGGCAGCTTTGCTGCAAAATTGG	5	A07:+50128579	0.0692308
CLA-sgRNA1	TGTCACCTTTGCTGCAGGCTTAG	TTTCATCTTTGGTGCAGGCTGAG	3	D01:+16064819	0.0680883
CLA-sgRNA1	CCAAGCCTGCAGCAAAGGTGACA	TGTTGCGTTTGTTGCAGGTTTGG	5	D11:-7790562	0.0673637
CLA-sgRNA1	CCAAGCCTGCAGCAAAGGTGACA	TGGCAGCTTTGCTGCAATATTGG	5	A07:-51418651	0.0666667
CLA-sgRNA1	CCAAGCCTGCAGCAAAGGTGACA	TGGCAGCTTTGCTGCAATATTGG	5	A07:-51426436	0.0666667
CLA-sgRNA1	CCAAGCCTGCAGCAAAGGTGACA	TGGCAGCTTTGCTGCAATATTGG	5	A08:-29579227	0.0666667
CLA-sgRNA1	CCAAGCCTGCAGCAAAGGTGACA	TGGCAGCTTTGCTGCAATATTGG	5	A08:-29609108	0.0666667
CLA-sgRNA1	CCAAGCCTGCAGCAAAGGTGACA	TGGCAGCTTTGCTGCAATATTGG	5	D03:-11590713	0.0666667
CLA-sgRNA1	CCAAGCCTGCAGCAAAGGTGACA	TGGCAGCTTTGCTGCAATATTGG	5	D04:-27571684	0.0666667
CLA-sgRNA1	CCAAGCCTGCAGCAAAGGTGACA	TGGCAGCTTTGCTGCAATATTGG	5	D07:-14016184	0.0666667
CLA-sgRNA1	CCAAGCCTGCAGCAAAGGTGACA	TGGCAGCTTTGCTGCAATATTGG	5	D07:-34123159	0.0666667
CLA-sgRNA1	CCAAGCCTGCAGCAAAGGTGACA	TGGCAGCTTTGCTGCAATATTGG	5	D09:-18601638	0.0666667
CLA-sgRNA1	CCAAGCCTGCAGCAAAGGTGACA	TGGCAGCTTTGCTGCAATATTGG	5	D10:-45384994	0.0666667
CLA-sgRNA1	CCAAGCCTGCAGCAAAGGTGACA	TGGCAGCTTTGCTGCAATATTGG	5	D11:-40824541	0.0666667
CLA-sgRNA1	CCAAGCCTGCAGCAAAGGTGACA	TGGCAGCTTTGCTGCAATATTGG	5	D12:-24712791	0.0666667
CLA-sgRNA1	CCAAGCCTGCAGCAAAGGTGACA	TGGCAGCTTTGCTGCAATATTGG	5	D13:-32131355	0.0666667
CLA-sgRNA1	CCAAGCCTGCAGCAAAGGTGACA	TGGCAGCTTTGCTGCAATATTGG	5	D13:-43159809	0.0666667
CLA-sgRNA1	CCAAGCCTGCAGCAAAGGTGACA	TGGCAGCTTTGCTGCAATATTGG	5	scaffold1885_A07:-45376	0.0666667
CLA-sgRNA1	CCAAGCCTGCAGCAAAGGTGACA	TGGCAGCTTTGCTGCAATATTGG	5	scaffold3009_A11:-2410	0.0666667
CLA-sgRNA1	CCAAGCCTGCAGCAAAGGTGACA	TGGCAGCTTTGCTGCAATATTGG	5	scaffold3741_D01:-1649	0.0666667
CLA-sgRNA1	CCAAGCCTGCAGCAAAGGTGACA	TGGCAGCTTTGCTGCAATATTGG	5	scaffold3920_D03:-2559046	0.0666667
CLA-sgRNA1	CCAAGCCTGCAGCAAAGGTGACA	TGGCAGCTTTGCTGCAATATTGG	5	scaffold3920_D03:-2596623	0.0666667
CLA-sgRNA1	CCAAGCCTGCAGCAAAGGTGACA	TGGCAGCTTTGCTGCAATATTGG	5	scaffold3999_D05:-59446	0.0666667
CLA-sgRNA1	CCAAGCCTGCAGCAAAGGTGACA	TGGCAGCTTTGCTGCAATATTGG	5	scaffold5111:-6613	0.0666667
CLA-sgRNA1	CCAAGCCTGCAGCAAAGGTGACA	TGGCAGCTTTGCTGCAATATTGG	5	scaffold906_A04:-56304	0.0666667
CLA-sgRNA1	TGTCACCTTTGCTGCAGGCTTGG	TGGCAGCTTTGCTGCAATATTGG	5	A02:+26067736	0.0666667
CLA-sgRNA1	TGTCACCTTTGCTGCAGGCTTGG	TGGCAGCTTTGCTGCAATATTGG	5	A02:+31070822	0.0666667
CLA-sgRNA1	TGTCACCTTTGCTGCAGGCTTGG	TGGCAGCTTTGCTGCAATATTGG	5	A02:+50858627	0.0666667
CLA-sgRNA1	TGTCACCTTTGCTGCAGGCTTGG	TGGCAGCTTTGCTGCAATATTGG	5	A03:+8369264	0.0666667
CLA-sgRNA1	TGTCACCTTTGCTGCAGGCTTGG	TGGCAGCTTTGCTGCAATATTGG	5	A08:+96904906	0.0666667
CLA-sgRNA1	TGTCACCTTTGCTGCAGGCTTGG	TGGCAGCTTTGCTGCAATATTGG	5	A10:+30611776	0.0666667
CLA-sgRNA1	TGTCACCTTTGCTGCAGGCTTGG	TGGCAGCTTTGCTGCAATATTGG	5	D01:+48721019	0.0666667
CLA-sgRNA1	TGTCACCTTTGCTGCAGGCTTGG	TGGCAGCTTTGCTGCAATATTGG	5	D03:+19272872	0.0666667
CLA-sgRNA1	TGTCACCTTTGCTGCAGGCTTGG	TGGCAGCTTTGCTGCAATATTGG	5	D09:+22335043	0.0666667
CLA-sgRNA1	TGTCACCTTTGCTGCAGGCTTGG	TGGCAGCTTTGCTGCAATATTGG	5	D09:+28575887	0.0666667
CLA-sgRNA1	TGTCACCTTTGCTGCAGGCTTGG	TGGCAGCTTTGCTGCAATATTGG	5	D11:+35813041	0.0666667
CLA-sgRNA1	TGTCACCTTTGCTGCAGGCTTGG	TGGCAGCTTTGCTGCAATATTGG	5	D11:+48684676	0.0666667
CLA-sgRNA1	TGTCACCTTTGCTGCAGGCTTGG	TGGCAGCTTTGCTGCAATATTGG	5	D13:+37057559	0.0666667
CLA-sgRNA1	TGTCACCTTTGCTGCAGGCTTGG	TGGCAGCTTTGCTGCAATATTGG	5	D13:+38371848	0.0666667
CLA-sgRNA1	TGTCACCTTTGCTGCAGGCTTGG	TGGCAGCTTTGCTGCAATATTGG	5	scaffold2342_A09:+10519	0.0666667
CLA-sgRNA1	TGTCACCTTTGCTGCAGGCTTGG	TGGCAGCTTTGCTGCAATATTGG	5	scaffold2955_A11:+144824	0.0666667
CLA-sgRNA1	TGTCACCTTTGCTGCAGGCTTGG	TGGCAGCTTTGCTGCAATATTGG	5	scaffold3033_A11:+117009	0.0666667
CLA-sgRNA1	CCAAGCCTGCAGCAAAGGTGACA	TGCCAGCTTTGCTGCAGTTTTGG	4	D12:-22227139	0.0659341
CLA-sgRNA1	CCAAGCCTGCAGCAAAGGTGACA	TATCACCTTTAGGGCAGTCTTGG	5	A10:-58312919	0.0654032
CLA-sgRNA1	CCAAGCCTGCAGCAAAGGTGACA	AGTCAATTTTGCTGCAGTGTTGG	5	A13:-40451669	0.062872
CLA-sgRNA1	CCAAGCCTGCAGCAAAGGTGACA	TGTCACTTTTGGGGCAGTCTAGG	4	A07:-62705851	0.0628019
CLA-sgRNA1	TGTCACCTTTGCTGCAGGCTTGG	TCTCACCTTTAAGGCAGCCTTGG	5	D04:+6567311	0.0614293
CLA-sgRNA1	CCAAGCCTGCAGCAAAGGTGACA	TGTCAGGCTTGCGGCAGGCTTGG	4	D12:-18237296	0.0613811
CLA-sgRNA1	CCAAGCCTGCAGCAAAGGTGACA	TTTCACCTTTGTTTCAGTCTTGG	4	D09:-38191843	0.0609169
CLA-sgRNA1	TGTCACCTTTGCTGCAGGCTTGG	TATCACCTTTGTGGCAGCCTAGG	4	D13:+13433307	0.0565989
CLA-sgRNA1	TGTCACCTTTGCTGCAGGCTTGG	TCCCACCTTTCCTGCAACCTTGG	5	A05:+75154018	0.0565149
CLA-sgRNA1	CCAAGCCTGCAGCAAAGGTGACA	TTTCATCTTTTTTGCAGGTTTGG	5	scaffold20365:-482	0.056482
CLA-sgRNA1	TGTCACCTTTGCTGCAGGCTTGG	TTTCATCTTTTTTGCAGGTTTGG	5	D04:+47332909	0.056482
CLA-sgRNA1	TGTCACCTTTGCTGCAGGCTTGG	TGGCAACTTTACTGCATGTTTGG	5	A07:+61470612	0.0535714
CLA-sgRNA1	CCAAGCCTGCAGCAAAGGTGACA	TGTCAACTATGTGGCAGGATTGG	5	D02:-60366583	0.0519077
CLA-sgRNA1	CCAAGCCTGCAGCAAAGGTGACA	TGTAAACTTTGGTGAAGTCTTGG	5	A12:-22502553	0.0514867
CLA-sgRNA1	CCAAGCCTGCAGCAAAGGTGACA	TGTAAACTTTGGTGAAGTCTTGG	5	D12:-13814987	0.0514867
CLA-sgRNA1	TGTCACCTTTGCTGCAGGCTTGG	TGTAAACTTTGGTGAAGTCTTGG	5	scaffold203750:+100	0.0514867
CLA-sgRNA1	TGTCACCTTTGCTGCAGGCTTGG	TGTCCTCTTTGGTTCAAGCTTGG	5	A06:+2417956	0.051358
CLA-sgRNA1	CCAAGCCTGCAGCAAAGGTGACA	TGTAACCTTATCTTCAGTCTTGG	5	scaffold3974_D04:-453326	0.0493542
CLA-sgRNA1	CCAAGCCTGCAGCAAAGGTGACA	TGTCAACTCAGCTTCATGCTTGG	5	D12:-57473916	0.0489796
CLA-sgRNA1	TGTCACCTTTGCTGCAGGCTTAG	TGTGATCTTTGATGCAGGCATAG	4	D11:+20575993	0.0483631
CLA-sgRNA1	TGTCACCTTTGCTGCAGGCTTGG	TATCACCTTTCCCAAAGGCTTGG	5	A09:+7226862	0.0477154
CLA-sgRNA1	CCAAGCCTGCAGCAAAGGTGACA	TGACACCTTTGTTGCATCCTCGG	4	A12:-37337090	0.0457875
CLA-sgRNA1	CCAAGCCTGCAGCAAAGGTGACA	TGCCACCATCACTGCATGCTTGG	5	D13:-31463388	0.0457143
CLA-sgRNA1	CCAAGCCTGCAGCAAAGGTGACA	TGCCACCATCGCTGCATGCTTGG	4	D13:-38555519	0.0457143
CLA-sgRNA1	CCAAGCCTGCAGCAAAGGTGACA	TGGGATTTTTGCTGCACGCTTGG	5	scaffold348_A02:-368393	0.0443803
CLA-sgRNA1	TGTCACCTTTGCTGCAGGCTTGG	TGTGAACTTTTTTGCAGGTTTGG	5	D06:+28246845	0.0443787
CLA-sgRNA1	TGTCACCTTTGCTGCAGGCTTGG	TCTGACCTTTGATGCATTCTTGG	5	A12:+32279587	0.0412088
CLA-sgRNA1	CCAAGCCTGCAGCAAAGGTGACA	TGTCCCCTTTTTCGCAGGTTTGG	5	scaffold3920_D03:-5320061	0.0377309
CLA-sgRNA1	CCAAGCCTGCAGCAAAGGTGACA	TGTCCTGTTTTGTGCAGGCTTGG	5	D10:-19003853	0.0373483
CLA-sgRNA1	TCAAGCCTGCAGCAAAGGTGACA	TGACACCTTTGCCGCAAGCTTGA	3	D02:-2186157	0.0365497
CLA-sgRNA1	CCAAGCCTGCAGCAAAGGTGACA	TCGCAGCTTTTTTGCAGGCTTGG	5	A07:-3148069	0.0358443
CLA-sgRNA1	CCAAGCCTGCAGCAAAGGTGACA	TCGCAGCTTTTTTGCAGGCTTGG	5	D07:-3287545	0.0358443
CLA-sgRNA1	CCAAGCCTGCAGCAAAGGTGACA	TCGCAGCTTTTTTGCAGGCTTGG	5	scaffold194423:-33	0.0358443
CLA-sgRNA1	TGTCACCTTTGCTGCAGGCTTGG	TGGCAAATTTTCTTCAGGCTTGG	5	A07:+60650957	0.0357143
CLA-sgRNA1	TGTCACCTTTGCTGCAGGCTTGG	TGGCAAATTTTCTTCAGGCTTGG	5	D07:+41895039	0.0357143
CLA-sgRNA1	TGTCACCTTTGCTGCAGGCTTAG	TGGCACCTTTGCTGCAGCCACAG	3	D07:+1778803	0.0347222
CLA-sgRNA1	TCAAGCCTGCAGCAAAGGTGACA	TGACATCTTTGCCGCAAGCTTGA	4	A02:-1672375	0.033939
CLA-sgRNA1	TGTCACCTTTGCTGCAGGCTTGG	TGGCAACTTTGCTGCATTATTGG	5	A06:+70263549	0.0331633
CLA-sgRNA1	CCAAGCCTGCAGCAAAGGTGACA	TGTCATATTTGCTGCAGTGATGG	5	A13:-78103948	0.0326451
CLA-sgRNA1	CCAAGCCTGCAGCAAAGGTGACA	TGTCATATTTGCTGCAGTGATGG	5	D13:-58443564	0.0326451
CLA-sgRNA1	TGTCACCTTTGCTGCAGGCTTGG	TGTGACATTTGATGCATCCTTGG	5	D05:+25415126	0.0318878
CLA-sgRNA1	TGTCACCTTTGCTGCAGGCTTGG	TTTCACCTGTGGTGCAGGCGAGG	4	scaffold5670:+15186	0.0308972
CLA-sgRNA1	TGTCACCTTTGCTGCAGGCTTGG	TTTCACCTGTGGTGCAGGCGAGG	4	scaffold6021:+9067	0.0308972
CLA-sgRNA1	TGTCACCTTTGCTGCAGGCTTGG	TATAACCTTTGCGGAAGACTTGG	5	D12:+2863967	0.0285973
CLA-sgRNA1	TGTCACCTTTGCTGCAGGCTTGG	TGTCGGCTTTGGTGCATACTTGG	5	A13:+4184474	0.0276923
CLA-sgRNA1	CCAAGCCTGCAGCAAAGGTGACA	AGGCATCTTTGCTTAAGGCTTGG	5	A07:-5621191	0.0275132
CLA-sgRNA1	CCAAGCCTGCAGCAAAGGTGACA	AGGCATCTTTGCTTAAGGCTTGG	5	D07:-5612758	0.0275132
CLA-sgRNA1	CTAAGCCTGCAGCAAAGGTGACA	TGTTACCTCTGTTTCAGGCTTAG	4	scaffold787_A04:-162157	0.0274907
CLA-sgRNA1	CCAAGCCTGCAGCAAAGGTGACA	TGGCAGCTTTTCTGCAGTATTGG	5	A01:-79546575	0.0274725
CLA-sgRNA1	CCAAGCCTGCAGCAAAGGTGACA	TGGCACCTTTGCTGCGATATTGG	5	D10:-11639570	0.025641
CLA-sgRNA1	TGTCACCTTTGCTGCAGGCTTGG	TGTCTCCTCTTCGACAGGCTTGG	5	D11:+53673020	0.025259
CLA-sgRNA1	CCAAGCCTGCAGCAAAGGTGACA	TGTAACCTTTGCTACAAGTCTGG	5	D11:-37238164	0.0247332
CLA-sgRNA1	CCAAGCCTGCAGCAAAGGTGACA	TGCCACCATTTCTACATGCTTGG	5	D13:-36910388	0.0247253
CLA-sgRNA1	TGTCACCTTTGCTGCAGGCTTGG	TGTTACCATTGCTGTAGGCAAGG	4	A01:+32397520	0.024
CLA-sgRNA1	TGTCACCTTTGCTGCAGGCTTGG	TGCTACCTTTACTTCATGCTTGG	5	A06:+50252779	0.0228571
CLA-sgRNA1	TGTCACCTTTGCTGCAGGCTTGG	TGCTACCTTTACTTCATGCTTGG	5	D06:+31444700	0.0228571
CLA-sgRNA1	TGTCACCTTTGCTGCAGGCTTGG	TGTCATCTTTGATTAAGGCATGG	5	A01:+50769485	0.0221088
CLA-sgRNA1	TGTCACCTTTGCTGCAGGCTTAG	TGTCACCTTATCTGCATGCTTAG	3	A04:+56807853	0.0213675
CLA-sgRNA1	TGTCACCTTTGCTGCAGGCTTAG	TGTCACCTTATCTGCATGCTTAG	3	D04:+44996321	0.0213675
CLA-sgRNA1	TGTCACCTTTGCTGCAGGCTTGG	TATCACCTTTGAGGCGGTCTTGG	5	D02:+58870417	0.0202139
CLA-sgRNA1	TGTCACCTTTGCTGCAGGCTTGG	TGTCACCTCTACTTCAGGTGTGG	5	D07:+53777661	0.0200487
CLA-sgRNA1	TGTCACCTTTGCTGCAGGCTTGG	TGCCACCATCCCTGCATGCTTGG	5	scaffold3678_A13:+150921	0.0195918
CLA-sgRNA1	CCAAGCCTGCAGCAAAGGTGACA	TGGCAGCTTTGCTGCGAGATTGG	5	D10:-25496827	0.0192308
CLA-sgRNA1	CCAAGCCTGCAGCAAAGGTGACA	TGGCAGCTTTGCTGCATTATTGG	5	scaffold281842:-37	0.0178571
CLA-sgRNA1	TGTCACCTTTGCTGCAGGCTTGG	TGGCAGCTTTGCTGCATTATTGG	5	A13:+62980152	0.0178571
CLA-sgRNA1	TGTCACCTTTGCTGCAGGCTTGG	TGGCAGCTTTGCTGCATTATTGG	5	D13:+12037012	0.0178571
CLA-sgRNA1	CCAAGCCTGCAGCAAAGGTGACA	TGTGATTTTTGCTGCATGCGTGG	5	scaffold258_A02:-138206	0.0166426
CLA-sgRNA1	CCAAGCCTGCAGCAAAGGTGACA	TGTCACCTCTGACGTAGCCTTGG	5	A08:-35750263	0.0165248
CLA-sgRNA1	CCAAGCCTGCAGCAAAGGTGACA	TGTGATTTTTGCTGCACGCGTGG	5	scaffold2344_A09:-409033	0.0156636
CLA-sgRNA1	CTAAGCCTGCAGCAAAGGTGACA	TGTCACCTTCCCGGCAGGCTCAG	3	scaffold275069:-96	0.0154589
CLA-sgRNA1	TGTCACCTTTGCTGCAGGCTTAG	TGTCACCTTCCCGGCAGGCTCAG	3	A04:+52289581	0.0154589
CLA-sgRNA1	TGTCACCTTTGCTGCAGGCTTAG	TGTCACCTTCCCGGCAGGCTCAG	3	D04:+41492166	0.0154589
CLA-sgRNA1	TGTCACCTTTGCTGCAGGCTTGG	TGACATTTTTGCTCTAGGCTTGG	5	D02:+54391823	0.0153972
CLA-sgRNA1	CCAAGCCTGCAGCAAAGGTGACA	TGGCAGCTTTGCTGCGGTTTTGG	5	A11:-44008440	0.0147929
CLA-sgRNA1	TGTCACCTTTGCTGCAGGCTTGG	TGTTTCATTTACTGTAGGCTTGG	5	D11:+43280078	0.0145455
CLA-sgRNA1	CCAAGCCTGCAGCAAAGGTGACA	TATCACCTGTGATAGAGGCTTGG	5	A01:-29312665	0.0140306
CLA-sgRNA1	CCAAGCCTGCAGCAAAGGTGACA	TGGCAGCTTTGCTGCGGTATTGG	5	D02:-29359967	0.0137363
CLA-sgRNA1	CCAAGCCTGCAGCAAAGGTGACA	TGGCAGCTTTGCTGCGGTATTGG	5	D12:-29007960	0.0137363
CLA-sgRNA1	CCAAGCCTGCAGCAAAGGTGACA	TGGCAGCTTTGCTGCGGTATTGG	5	scaffold342_A02:-26412	0.0137363
CLA-sgRNA1	CCAAGCCTGCAGCAAAGGTGACA	TGGCAGCTTTGCTGCGGTATTGG	5	scaffold4826:-20621	0.0137363
CLA-sgRNA1	TGTCACCTTTGCTGCAGGCTTGG	TGGCAGCTTTGCTGCGGTATTGG	5	A08:+9534482	0.0137363
CLA-sgRNA1	TGTCACCTTTGCTGCAGGCTTGG	TGGCAGCTTTGCTGCGGTATTGG	5	D09:+22026430	0.0137363
CLA-sgRNA1	TGTCACCTTTGCTGCAGGCTTGG	TATCACCTTTCCTAGAGGCTTGG	4	D09:+7044208	0.0135989
CLA-sgRNA1	CTAAGCCTGCAGCAAAGGTGACA	TGGAACCTTTGCTTCAGGTTTAG	4	scaffold3280_A12:-11715	0.0134353
CLA-sgRNA1	CCAAGCCTGCAGCAAAGGTGACA	TTTCACTTCTGTTGGAGGCTTGG	5	scaffold4697_D13:-1590596	0.0128497
CLA-sgRNA1	CCAAGCCTGCAGCAAAGGTGACA	GGAAACCTTTGGTGGAGGCTTGG	5	A07:-7567442	0.0127856
CLA-sgRNA1	TGTCACCTTTGCTGCAGGCTTGG	TTTCACTTTAGTTGGAGGCTTGG	5	D01:+39049083	0.0119318
CLA-sgRNA1	CCAAGCCTGCAGCAAAGGTGACA	CGTCACCTTTGTCGTAGCCTTGG	5	A06:-60951094	0.0115674
CLA-sgRNA1	CCAAGCCTGCAGCAAAGGTGACA	GATCACCTTTCCTGCATGGTTGG	5	A05:-8025684	0.0108397
CLA-sgRNA1	CCAAGCCTGCAGCAAAGGTGACA	TGTTACCTTGGTTGGAGGCTTGG	4	A03:-19335022	0.0107692
CLA-sgRNA1	CCAAGCCTGCAGCAAAGGTGACA	TTTCACTATGGCTGGAGGCTTGG	5	D11:-39453050	0.0103409
CLA-sgRNA1	CCAAGCCTGCAGCAAAGGTGACA	TGTCCCCTTGGCTGAATACTTGG	5	A05:-69648736	0.00961538
CLA-sgRNA1	TGTCACCTTTGCTGCAGGCTTGG	TTTCACCTTTGGGGCGGTCTTGG	5	D12:+44439227	0.00945914
CLA-sgRNA1	TGTCACCTTTGCTGCAGGCTTAG	TGCCACCTTATCTGCATGCTTAG	4	A01:+45335398	0.00915751
CLA-sgRNA1	TGTCACCTTTGCTGCAGGCTTGA	TGTCACCTTTCCAGCAAGTTTGA	4	D13:+29321022	0.00887574
CLA-sgRNA1	TGTCACCTTTGCTGCAGGCTTGG	TCTCACCTTTCCAAGAGGCTTGG	5	A02:+62797096	0.00770287
CLA-sgRNA1	TGTCACCTTTGCTGCAGGCTTGG	TCCCACCTTTGATGGAGACTTGG	5	A07:+3882441	0.00733607
CLA-sgRNA1	TGTCACCTTTGCTGCAGGCTTGG	TCCCACCTTTGATGGAGACTTGG	5	D07:+3980014	0.00733607
CLA-sgRNA1	CCAAGCCTGCAGCAAAGGTGACA	TTTCACTTTGGTTGGAGGCTTGG	5	scaffold3756_D01:-63143	0.00696023
CLA-sgRNA1	TGTCACCTTTGCTGCAGGCTTGG	TTTCACTTTGGTTGGAGGCTTGG	5	D13:+33337220	0.00696023
CLA-sgRNA1	TCAAGCCTGCAGCAAAGGTGACA	TTTCACCTTTGCACCAGGTTTGA	4	D05:-23474279	0.00605164
CLA-sgRNA1	TGTCACCTTTGCTGCAGGCTTGA	TTTCACCTTTGCACCAGGTTTGA	4	A05:+23841303	0.00605164
CLA-sgRNA1	CCAAGCCTGCAGCAAAGGTGACA	TCTCTTCTTTTCTGTAGGCTTGG	5	scaffold2936_A11:-47776	0.00599401
CLA-sgRNA1	CCAAGCCTGCAGCAAAGGTGACA	TGTCAGGCTTGCGGCAGGCCTGG	5	D13:-46529372	0.0055801
CLA-sgRNA1	TCAAGCCTGCAGCAAAGGTGACA	TGTTACCTATGCTGAAGGATTGA	4	scaffold2331_A09:-15537	0.00491308
CLA-sgRNA1	CTAAGCCTGCAGCAAAGGTGACA	TGCCTCCTTTGCTTCAGGATTAG	4	D02:-7002879	0.0046176
CLA-sgRNA1	CCAAGCCTGCAGCAAAGGTGACA	TATCACCTTTGGGGTAGTCTTGG	5	D09:-23162501	0.00436021
CLA-sgRNA1	TGTCACCTTTGCTGCAGGCTTGG	TATCACCTTTGGGGCAGCCCTGG	5	D07:+52723412	0.00424696
CLA-sgRNA1	TGTCACCTTTGCTGCAGGCTTAG	TGTCACCATTCCTGGAAGCTTAG	4	A11:+21283223	0.00414815
CLA-sgRNA1	CCAAGCCTGCAGCAAAGGTGACA	TGACACCATTGTTGGATGCTTGG	5	A07:-70991271	0.00384615
CLA-sgRNA1	TGTCACCTTTGCTGCAGGCTTGG	TGGCAGCTTTGCTGGAGTATTGG	5	A09:+13652354	0.00357143
CLA-sgRNA1	CCAAGCCTGCAGCAAAGGTGACA	CTTCACCTTTGCTATAGGGTTGG	5	A01:-97619023	0.00340909
CLA-sgRNA1	CCAAGCCTGCAGCAAAGGTGACA	CTTCACCTTTGCTATAGGGTTGG	5	D01:-59314595	0.00340909
CLA-sgRNA1	TGTCACCTTTGCTGCAGGCTTGG	TGACACCTTTGCGGAAGGTGTGG	5	D06:+45947653	0.00337259
CLA-sgRNA1	TGTCACCTTTGCTGCAGGCTTGG	TGCCACCTTTGGTGTAGCTTTGG	5	A11:+25984330	0.00279086
CLA-sgRNA1	TCAAGCCTGCAGCAAAGGTGACA	TGTCATCTTTTCTGCACCCTTGA	4	D13:-45059967	0.00277889
CLA-sgRNA1	CCAAGCCTGCAGCAAAGGTGACA	TGTCATCTTCGCTGTAGTGTTGG	5	A05:-24727958	0.00275132
CLA-sgRNA1	TCAAGCCTGCAGCAAAGGTGACA	TGTCACCATTGATGAATGCTTGA	4	A10:-8029957	0.00220459
CLA-sgRNA1	TCAAGCCTGCAGCAAAGGTGACA	TGTCACCATTGATGAATGCTTGA	4	D10:-15675606	0.00220459
CLA-sgRNA1	TGTCACCTTTGCTGCAGGCTTGG	TGTCAGGTTTGCTGGACTCTTGG	5	D01:+6169984	0.00184544
CLA-sgRNA1	TGTCACCTTTGCTGCAGGCTTGA	TGTTACCTTTGTTGAATGCTTGA	4	A03:+63251979	0.00166192
CLA-sgRNA1	TCAAGCCTGCAGCAAAGGTGACA	AGTCACCTTTGATGGAGGCATGA	4	D12:-3327936	0.00139509
CLA-sgRNA1	CTAAGCCTGCAGCAAAGGTGACA	TGTCTACTTTGCTGGAGGGTTAG	4	D05:-55377397	0.000547138
CLA-sgRNA1	CCAAGCCTGCAGCAAAGGTGACA	GGTCACCTTTGCTGCTGCATGGG	4	D01:-68566	0
CLA-sgRNA1	TGTCACCTTTGCTGCAGGCTTGG	GGTCACCTTTGCTTGCGGCATGG	5	D11:+59184335	0
CLA-sgRNA1	CCAAGCCTGCAGCAAAGGTGACA	GTTCACCATTACTGCTGGCTTGG	5	D11:-15027521	0
CLA-sgRNA1	TGTCACCTTTGCTGCAGGCTTGG	TGCCACCATGGCTGCTAGCTTGG	5	A09:+61873120	0
CLA-sgRNA1	TGTCACCTTTGCTGCAGGCTTGG	TGCCACCATGGCTGCTAGCTTGG	5	D09:+37415275	0
CLA-sgRNA1	TGTCACCTTTGCTGCAGGCTTGG	TGCTACCTTTGGTGCCGGCTTGG	4	scaffold19514:+1348	0
CLA-sgRNA1	TGTCACCTTTGCTGCAGGCTTAG	TGGCACCTTTGGTGCTGCCTTAG	4	D10:+22951013	0
CLA-sgRNA1	CCAAGCCTGCAGCAAAGGTGACA	TGTCAACTTTGTGGCCGGATTGG	5	D09:-30406382	0
CLA-sgRNA1	TGTCACCTTTGCTGCAGGCTTGG	TGTCAACTTTGTGGCCGGGTTGG	5	scaffold103_A01:+133233	0
CLA-sgRNA1	TGTCACCTTTGCTGCAGGCTTGG	TGTCACAGTCGCTGCTCGCTTGG	5	scaffold3185_A12:+1150550	0
CLA-sgRNA1	TGTCACCTTTGCTGCAGGCTTGG	TGTCACCATTGCTGCCTGTTTGG	4	A11:+25193800	0
CLA-sgRNA1	TGTCACCTTTGCTGCAGGCTTGG	TGTCACCATTGCTGCCTGTTTGG	4	D11:+20766172	0
CLA-sgRNA1	TGTCACCTTTGCTGCAGGCTTGG	TGTCACCTTTTCTGCTGGTGGGG	4	A10:+855210	0
CLA-sgRNA1	TGTCACCTTTGCTGCAGGCTTGG	TGTCACCTTTTCTGCTGGTGGGG	4	D10:+860140	0
CLA-sgRNA1	TGTCACCTTTGCTGCAGGCTTGG	TGTCACTTTAGCTGCTGATTTGG	5	A10:+39058889	0
CLA-sgRNA1	TGTCACCTTTGCTGCAGGCTTGG	TGTCACTTTTGCGGCTGAGTTGG	5	A12:+14344359	0
CLA-sgRNA1	TGTCACCTTTGCTGCAGGCTTGG	TGTCAGCTCAGCTGTCGGCTTGG	5	D13:+36687150	0
CLA-sgRNA1	CTAAGCCTGCAGCAAAGGTGACA	TGTTACCTTTGCTGCTGGTCTAG	4	D08:-2572836	0
CLA-sgRNA1	CTAAGCCTGCAGCAAAGGTGACA	TGTTACTTTTGCTGCTGGTTTAG	4	A08:-1972901	0
CLA-sgRNA1	CTAAGCCTGCAGCAAAGGTGACA	TGTTACTTTTGCTGCTGGTTTAG	4	D08:-2610344	0
CLA-sgRNA1	TGTCACCTTTGCTGCAGGCTTGG	TTTCACCTTTACGGATGGCTTGG	5	A11:+78681518	0
CLA-sgRNA1	CCAAGCCTGCAGCAAAGGTGACA	TTTCACCTTTCCTGCTGGCGTGG	4	D07:-25933522	0
CLA-sgRNA1	TGTCACCTTTGCTGCAGGCTTGG	TTTCAGCTTTACTGCTGGTTTGG	5	A12:+11163837	0
CLA-sgRNA1	CTAAGCCTGCAGCAAAGGTGACA	TTTCTTCTTTGCTGCCGGCTTAG	4	A03:-72206461	0

## Sheet: CRISPR-P-sgRNA2(GhCLA)
Table S4. Summary of genome-wide potential off-targets predictions by CRISPR-P and Cas-OFFinder tools
sgRNA	on-target (stand)	off-target sequence	mismatches	chromosome/stand/variation site	off-score
CLA-sgRNA2	CCACATAGCCGCAACGGTGTTCA	TGAACACCGTTGCGGCTATGTGG	0	D10:-45351590	1
CLA-sgRNA2	TGAACACCGTTGCGGCTATGTGG	TGAACACCGTTGCGGCTATGTGG	0	scaffold2473_A10:+1405256	1
CLA-sgRNA2	CCACATAGCCGCAACGGTGTTCA	TAAATTCAGTTACGGCTATGTGG	5	A12:-56141826	0.233333
CLA-sgRNA2	TGAACACCGTTGCGGCTATGTGG	GTAGCACAGTTGCAGCTATGTGG	5	D07:+34122812	0.185462
CLA-sgRNA2	TGAACACCGTTGCGGCTATGTGG	ACAACATCGATGAGGCTATGTGG	5	A12:+33103357	0.18544
CLA-sgRNA2	CCACATAGCCGCAACGGTGTTCA	TTAGCACCGTTATGGCCATGTGG	5	A13:-16012036	0.183422
CLA-sgRNA2	CCACATAGCCGCAACGGTGTTCA	TTAGCACCGTTATGGCCATGTGG	5	D03:-10935960	0.183422
CLA-sgRNA2	CCACATAGCCGCAACGGTGTTCA	TGATCATCTTTGCGACTATTTGG	5	A12:-14872778	0.181676
CLA-sgRNA2	TGAACACCGTTGCGGCTATGTGG	TGATCATCTTTGCGACTATTTGG	5	scaffold12765:+2867	0.181676
CLA-sgRNA2	CCACATAGCCGCAACGGTGTTCA	TGAAGAGGGTTGCGGATATGTGG	4	A10:-90884754	0.181513
CLA-sgRNA2	CCACATAGCCGCAACGGTGTTCA	TGAACTCATTTGTGGCTATTTGG	5	D08:-64760998	0.121333
CLA-sgRNA2	TGAACACCGTTGCGGCTATGTGG	TGAACAATGTTGTTACTATGTGG	5	D01:+40326256	0.115294
CLA-sgRNA2	CCACATAGCCGCAACGGTGTTCA	TGGGCAACGTTGAGGCTATATGG	5	scaffold1097_A05:-11357	0.10329
CLA-sgRNA2	CCACATAGCCGCAACGGTGTTCA	TGGACAATGTTGCTACTATGTGG	5	D09:-28707224	0.100654
CLA-sgRNA2	TGAACACCGTTGCGGCTATGTGG	TGAAAGCTGATGCGGTTATGTGG	5	D01:+38923755	0.0941915
CLA-sgRNA2	TGAACACCGTTGCGGCTATGTGG	GGAAGACTGTTACGGCTCTGTGG	5	D09:+13665894	0.0892754
CLA-sgRNA2	CCACATAGCCGCAACGGTGTTCA	ATAACACCGAGGAGGCTATGTGG	5	D04:-34750711	0.0839161
CLA-sgRNA2	CCACATAGCCGCAACGGTGTTCA	TGAATAAGGTTTTGGCTATGTGG	5	A05:-86902907	0.0826049
CLA-sgRNA2	TGAACACCGTTGCGGCTATGTGG	TGGACAACGTTGTTACTATGTGG	5	D03:+17047476	0.0805229
CLA-sgRNA2	TGAACACCGTTGCGGCTATGTGG	TAAAAGCCTTTTCGGCTATGTGG	5	D01:+53502584	0.0708449
CLA-sgRNA2	CCACATAGCCGCAACGGTGTTCA	TGAACGGCGTCGCGGTTATGAGG	4	D08:-46934159	0.0689507
CLA-sgRNA2	CCACATAGCCGCAACGGTGTTCA	TGAACAATGTTGATACTATGTGG	5	scaffold4099_D06:-67348	0.0633484
CLA-sgRNA2	CCACATAGCCGCAACGGTGTTCA	TGAAGACGGTTGCTGCAATGTGG	4	scaffold67260:-96	0.0548571
CLA-sgRNA2	TGAACACCGTTGCGGCTATGTGG	TGAAGACGGTTGCTGCAATGTGG	4	D07:+11799063	0.0548571
CLA-sgRNA2	TGAACACCGTTGCGGCTATGTGG	TGAAAACTGATGCGGTTGTGTGG	5	D10:+25496481	0.0527473
CLA-sgRNA2	CCACATAGCCGCAACGGTGTTCA	AGAACACCTCGGCCGCTATGTGG	5	A01:-89775321	0.0487619
CLA-sgRNA2	CCACATAGCCGCAACGGTGTTCA	AGAACACCTCGGCCGCTATGTGG	5	D01:-53456537	0.0487619
CLA-sgRNA2	CCACATAGCCGCAACGGTGTTCA	TGTGCACCGTTGCGGCGATAGGG	4	D12:-4323584	0.0486592
CLA-sgRNA2	TGAACACCGTTGCGGCTATGTGG	TGTGCACCGTTGCGGCGATAGGG	4	A12:+6686020	0.0486592
CLA-sgRNA2	TGAACACCGTTGCGGCTATGTGG	TGAACTCCGGAGTGGGTATGTGG	5	scaffold37288:+511	0.0288462
CLA-sgRNA2	TGAACACCGTTGCGGCTATGTGG	TGGCCACCTTTGCTGCTATATGG	5	A04:+5820954	0.0287582
CLA-sgRNA2	TGAACACCGTTGCGGCTATGTGG	TGGCCACCTTTGCTGCTATATGG	5	A05:+4617735	0.0287582
CLA-sgRNA2	TGAACACCGTTGCGGCTATGTGG	TGGCCACCTTTGCTGCTATATGG	5	A11:+5548584	0.0287582
CLA-sgRNA2	TGAACACCGTTGCGGCTATGTGG	TGGCCACCTTTGCTGCTATATGG	5	D03:+1393923	0.0287582
CLA-sgRNA2	TGAACACCGTTGCGGCTATGTAG	TGGACACCTTTGTGGCTATCTAG	4	scaffold3569_A13:+23731	0.0253498
CLA-sgRNA2	TGAACACCGTTGCGGCTATGTAG	TGGACACCTTTGTGGCTATCTAG	4	scaffold4697_D13:+1087102	0.0253498
CLA-sgRNA2	TGAACACCGTTGCGGCTATGTGG	TGAAAGCCGGTGCGGTTGTGTGG	5	D06:+10083131	0.0251177
CLA-sgRNA2	TGAACACCGTTGCGGCTATGTGG	TGAAAACATTTGCGGTTGTGTGG	5	A04:+15952593	0.024381
CLA-sgRNA2	CCACATAGCCGCAACGGTGTTCA	TGAACTCATTTGTGGCGATGTGG	5	A13:-76207344	0.0203922
CLA-sgRNA2	CCACATAGCCGCAACGGTGTTCA	TGAACTCATTTGTGGCGATGTGG	5	D13:-56297605	0.0203922
CLA-sgRNA2	TCACATAGCCGCAACGGTGTTCA	TGAATTCAGTTACGGCTATGTGA	4	A11:-29774768	0.0191498
CLA-sgRNA2	TGAACACCGTTGCGGCTATGTGA	TGAATTCAGTTACGGCTATGTGA	4	A02:+73073812	0.0191498
CLA-sgRNA2	CTACATAGCCGCAACGGTGTTCA	TGGACACCGTTGAGGCTAAGAAG	3	A11:-55529086	0.0174106
CLA-sgRNA2	CTACATAGCCGCAACGGTGTTCA	TGGACACCGTTGAGGCTAAGAAG	3	D09:-23003621	0.0174106
CLA-sgRNA2	CCACATAGCCGCAACGGTGTTCA	TGAACATCGTTTCATCTTTGTGG	5	A10:-92244801	0.0167411
CLA-sgRNA2	TGAACACCGTTGCGGCTATGTGG	TGAACATCGTTTCATCTTTGTGG	5	scaffold4697_D13:+328772	0.0167411
CLA-sgRNA2	CCACATAGCCGCAACGGTGTTCA	TGAACACCTTTTAGGCCAAGTGG	5	A08:-8305542	0.0159117
CLA-sgRNA2	CCACATAGCCGCAACGGTGTTCA	TGAACACCTTTTAGGCCAAGTGG	5	D08:-7814630	0.0159117
CLA-sgRNA2	CCACATAGCCGCAACGGTGTTCA	TGAAGACGGTTGCTGCAACGTGG	5	D02:-62671058	0.015133
CLA-sgRNA2	CCACATAGCCGCAACGGTGTTCA	TGAACTCCGTCTCTGCTAAGTGG	5	scaffold4171_D07:-19602	0.0139543
CLA-sgRNA2	CCACATAGCCGCAACGGTGTTCA	TGAGCATCGTTTCGTCTTTGTGG	5	D07:-37179814	0.0139509
CLA-sgRNA2	TGAACACCGTTGCGGCTATGTGA	ACCACACGGTTGCGGCTATGTGA	4	A02:+46083808	0.0132457
CLA-sgRNA2	CCACATAGCCGCAACGGTGTTCA	TGACCACCTTTGCTGCTACATGG	5	D11:-62357193	0.0129817
CLA-sgRNA2	TGAACACCGTTGCGGCTATGTGG	TGGACACCGTTTCATCTTTGTGG	5	D02:+2434830	0.0125916
CLA-sgRNA2	CCACATAGCCGCAACGGTGTTCA	TGAAAACAGTTGCTGCGATGTGG	4	D02:-64279250	0.0116527
CLA-sgRNA2	TCACATAGCCGCAACGGTGTTCA	TGATCAGAGTTGTGGCTATGTGA	4	A11:-46556594	0.00946227
CLA-sgRNA2	TGAACACCGTTGCGGCTATGTGG	TGGTCACCGTTGAGCCTCTGTGG	5	D03:+12415295	0.00777001
CLA-sgRNA2	CCACATAGCCGCAACGGTGTTCA	TGAAAACAATTGCTGCGATGTGG	5	D11:-45841294	0.007491
CLA-sgRNA2	TCACATAGCCGCAACGGTGTTCA	TGGACACCTTTGTGGCTATCTGA	4	A03:-24725807	0.00679012
CLA-sgRNA2	TGAACACCGTTGCGGCTATGTGG	TGAAGACAGTTGCCGCGACGTGG	5	D11:+17447371	0.00542451
CLA-sgRNA2	TGAACACCGTTGCGGCTATGTGG	TGAAGACAGTTGCCGCGACGTGG	5	D11:+17474801	0.00542451
CLA-sgRNA2	TCACATAGCCGCAACGGTGTTCA	TGAACACCTTTGCAGCAAAGTGA	4	A12:-70909391	0.0042328
CLA-sgRNA2	TCACATAGCCGCAACGGTGTTCA	TGAACAACGTTGCGGCATGGTGA	4	D07:-21273696	0.00347222
CLA-sgRNA2	CCACATAGCCGCAACGGTGTTCA	TGAAAACAGTTGCTGCGACGTGG	5	D11:-45826987	0.00321453
CLA-sgRNA2	TGAACACCGTTGCGGCTATGTGG	TGAAAACAGTTGCTGCGACGTGG	5	D04:+48086408	0.00321453
CLA-sgRNA2	TCACATAGCCGCAACGGTGTTCA	TGAAGAACGTTGGGCCTATGTGA	4	scaffold1215_A05:-94530	0.00116219
CLA-sgRNA2	CCACATAGCCGCAACGGTGTTCA	TGACCACCGTTGGGGGTTGGTGG	5	A05:-5587316	0.000925545
CLA-sgRNA2	CCACATAGCCGCAACGGTGTTCA	TGACCACCGTTGGGGGTTGGTGG	5	D05:-5162332	0.000925545
CLA-sgRNA2	TGAACACCGTTGCGGCTATGTGA	TGTACACCGTTTCTTCTATGTGA	4	A12:+82448215	0.000718236
CLA-sgRNA2	CCACATAGCCGCAACGGTGTTCA	CCAGGTAGCAGCAAAGGTGATCA	5	scaffold280120:+199	0

## Sheet: CRISPR-P-sgRNA3(GhPEBP)
Table S4. Summary of genome-wide potential off-targets predictions by CRISPR-P and Cas-OFFinder tools
sgRNA	on-target (stand)	off-target sequence	mismatches	chromosome/stand/variation site	off-score
PEBP-sgRNA3	GGCCAAACATAGGGATCCACAAG	GGCAAAATAGAGGGATCCACAAG	3	A07:+76654735	0.0955166
PEBP-sgRNA3	GGCCAAACATAGGGATCCACAAG	GGCCAACCATAGTGATGCACAAG	3	D03:+36198650	0.00200163
PEBP-sgRNA3	CTTGTGGATCCCTATGTTTGGCC	GGCCAACCATAGTGATGCACAAG	3	A03:-9964234	0.00200163
PEBP-sgRNA3	GGCCAAACATAGGGATCCACAAG	AACAAAACATAGGGATCCTCAAG	4	A09:+63422317	0.0895256
PEBP-sgRNA3	GGCCAAACATAGGGATCCACAAG	AACAAAACATAGGGATCCTCAAG	4	D09:+38703018	0.0895256
PEBP-sgRNA3	GGCCAAACATAGGGATCCACAAG	AACAAAACATAGGGATCCTCAAG	4	scaffold135611:+335	0.0895256
PEBP-sgRNA3	GGCCAAACATAGGGATCCACAAG	AGCCAAACAAATTGATCCACAAG	4	A12:+16637776	0.0230769
PEBP-sgRNA3	GGCCAAACATAGGGATCCACAAG	GGCCAAACAGAGGTATCCAACAG	3	D08:+45639320	0.017284
PEBP-sgRNA3	GGCCAAACATAGGGATCCACAAG	GGACAAACATAGTAATCCAAAAG	4	D03:+4120641	0.0252778
PEBP-sgRNA3	GGCCAAACATAGGGATCCACAAG	GGCAAAATAAAGGGATCTACAAG	4	A10:+90627084	0.105263
PEBP-sgRNA3	GGCCAAACATAGGGATCCACAAG	GGCAAAATAGAGGGATCCACGAG	3	D06:+21284188	0.0955166
PEBP-sgRNA3	GGCCAAACATAGGGATCCACAAG	GTTCAAACATAGGGATACTCAAG	4	A11:+68050495	0.0285019
PEBP-sgRNA3	CTTGTGGATCCCTATGTTTGGCC	AGCCACAAATAGGAATCCACAAG	4	A08:-93250158	0.0517045
PEBP-sgRNA3	CTTGTGGATCCCTATGTTTGGCC	GGCAGAAAAGAGGGATCCACAAG	4	A01:-13849348	0.0510877
PEBP-sgRNA3	CTTGTGGATCCCTATGTTTGGCC	GGCCAAGCCATGGGATCCACAAG	4	A07:-9744238	0.0275803
PEBP-sgRNA3	CTTGTGGATCCCTATGTTTGGCC	GGCCAAACATAGAAATACACCAG	3	A10:-93616046	0.0837607
PEBP-sgRNA3	CTTGTGGATCCCTATGTTTGGCC	GGCCAAACAGAGGAAGCGACAAG	4	A05:-66673320	0.00448718
PEBP-sgRNA3	CTTGTGGATCCCTATGTTTGGCC	GTCCAAACATAGGAGTCCACCAG	3	scaffold3920_D03:-4900245	0.0804293
PEBP-sgRNA3	CTTGTGGATCCCTATGTTTGGCC	GGCCAAGTATAAGGATACACAAG	4	D12:-2912500	0.0697458
PEBP-sgRNA3	CTTGTGGATCCCTATGTTTGGCC	AGCCAAACAAATTGATCCACAAG	4	scaffold417_A02:-528929	0.0230769
PEBP-sgRNA3	GGCCAAACATAGGGATCCACAGA	GGCCAAAATTAGGGATCCAAGGA	3	D07:+48052779	0.0135417
PEBP-sgRNA3	GGCCAAACATAGGGATCCACAGA	GGCCAAAAATTGGGCTCTACAGA	4	D10:+48070154	0.00243506
PEBP-sgRNA3	GGCCAAACATAGGGATCCACAGA	GGGTAAACATAGGGATGCTCAGA	4	D13:+16395832	0.000879839
PEBP-sgRNA3	TCTGTGGATCCCTATGTTTGGCC	TGCCAGGCATTGGGATCCACAGA	4	D12:-13178185	0.0107735
PEBP-sgRNA3	TCTGTGGATCCCTATGTTTGGCC	GCCTAGACATAGGGATCCATAGA	4	A06:-45494887	0.00824176
PEBP-sgRNA3	TCTGTGGATCCCTATGTTTGGCC	GGCAAAACATAAAAATCCACAGA	4	A13:-45851893	0.0377868
PEBP-sgRNA3	TCTGTGGATCCCTATGTTTGGCC	GGCAAAAAATAGGGATCTAGAGA	4	scaffold3301_A12:-3004	0.00143742
PEBP-sgRNA3	TCTGTGGATCCCTATGTTTGGCC	GACCAAACATGCGGATCCCCAGA	4	D03:-40367556	0.00418357
PEBP-sgRNA3	CCTGTGGATCCCTATGTTTGGCC	GGCCAAACATAGGGATCCACAGG	0	D07:-15445059	1
PEBP-sgRNA3	CCTGTGGATCCCTATGTTTGGCC	GGCCAAACATAGGGATCCATAGG	1	A07:-19141554	0.3
PEBP-sgRNA3	CCTGTGGATCCCTATGTTTGGCC	AGCCAAATATAGGGATCCACAGG	2	D09:-40355674	0.7875
PEBP-sgRNA3	GGCCAAACATAGGGATCCACAGG	AGCCAAATATAGGGATCCACAGG	2	scaffold2304_A09:+48502	0.7875
PEBP-sgRNA3	CCTGTGGATCCCTATGTTTGGCC	GGCCAGATATAGGAATCCACAGG	3	D04:-29936268	0.46875
PEBP-sgRNA3	CCTGTGGATCCCTATGTTTGGCC	GGCCAGATATAGGAATCCACAGG	3	A04:-29231259	0.46875
PEBP-sgRNA3	CCTGTGGATCCCTATGTTTGGCC	AGCAAAACACAGGGATCCTCAGG	4	A06:-66563815	0.217652
PEBP-sgRNA3	CCTGTGGATCCCTATGTTTGGCC	GGCAAAACATAGGTATTAACAGG	4	scaffold2798_A11:-805562	0.0564283
PEBP-sgRNA3	CCTGTGGATCCCTATGTTTGGCC	AGCCAAACAAATTGATCCACAGG	4	A02:-49775400	0.089011
PEBP-sgRNA3	CCTGTGGATCCCTATGTTTGGCC	TGCCAAAAATAGGGGTTCACAGG	4	scaffold2660_A10:-110247	0.197167
PEBP-sgRNA3	CCTGTGGATCCCTATGTTTGGCC	GGCAAAACAAAGGGATCTAAAGG	4	A13:-46050382	0.232009
PEBP-sgRNA3	GGCCAAACATAGGGATCCACAGG	AGCCAAACAAATTGATCCACAGG	4	A01:+32816633	0.089011
PEBP-sgRNA3	GGCCAAACATAGGGATCCACAGG	GGCCAAACTATGTGATCCACAGG	4	A02:+62894402	0.0474725
PEBP-sgRNA3	GGCCAAACATAGGGATCCACAGG	GGCCAAAATTAGGAATCCAAAGG	4	A10:+28087548	0.14625
PEBP-sgRNA3	CCTGTGGATCCCTATGTTTGGCC	AGCAAATCACAGGGATCCAAAGG	5	A08:-34558760	0.0884211
PEBP-sgRNA3	CCTGTGGATCCCTATGTTTGGCC	AGCAAATCACAGGGATCCAAAGG	5	scaffold184036:-140	0.0884211
PEBP-sgRNA3	CCTGTGGATCCCTATGTTTGGCC	AGCAAAACAAATTGATCCACAGG	5	A07:-46248865	0.0749566
PEBP-sgRNA3	CCTGTGGATCCCTATGTTTGGCC	AGTCAAACAAATTGATCCACAGG	5	A03:-58860495	0.0611951
PEBP-sgRNA3	CCTGTGGATCCCTATGTTTGGCC	AGCAAAAGATAGAGATGCACAGG	5	A01:-73211632	0.0264553
PEBP-sgRNA3	CCTGTGGATCCCTATGTTTGGCC	AACTAAACATAGAGATCCAAAGG	5	scaffold1567_A06:-176358	0.281183
PEBP-sgRNA3	CCTGTGGATCCCTATGTTTGGCC	CGCCAAAGGTAGGGCTCCAAAGG	5	A02:-272854	0.041744
PEBP-sgRNA3	CCTGTGGATCCCTATGTTTGGCC	GTTCAAATTAAGGGATCCACAGG	5	D03:-45521502	0.196875
PEBP-sgRNA3	CCTGTGGATCCCTATGTTTGGCC	GTTCAAATTAAGGGATCCACAGG	5	scaffold144447:-117	0.196875
PEBP-sgRNA3	CCTGTGGATCCCTATGTTTGGCC	GTTCAAATTAAGGGATCCACAGG	5	D03:-45529205	0.196875
PEBP-sgRNA3	CCTGTGGATCCCTATGTTTGGCC	GGCCAGACCATGTGATCCACAGG	5	scaffold1832_A07:-750845	0.0322942
PEBP-sgRNA3	CCTGTGGATCCCTATGTTTGGCC	GGCCAAGCTGTGTGATCCACAGG	5	D06:-46770592	0.0195475
PEBP-sgRNA3	CCTGTGGATCCCTATGTTTGGCC	GGCAAAATAAGGGGATCTACAGG	5	D01:-60480851	0.26391
PEBP-sgRNA3	CCTGTGGATCCCTATGTTTGGCC	GGGCAAAAATTGGGAAACACAGG	5	A04:-25234176	0.0424242
PEBP-sgRNA3	CCTGTGGATCCCTATGTTTGGCC	GGCAAAATTTAGGGATCAACTGG	4	scaffold2473_A10:-1484777	0.238057
PEBP-sgRNA3	CCTGTGGATCCCTATGTTTGGCC	GTTCAAACTTAGGGATCGTCAGG	5	scaffold5149:-15328	0.0188462
PEBP-sgRNA3	CCTGTGGATCCCTATGTTTGGCC	GTTCAAACTTAGGGATCGTCAGG	5	scaffold8130:-4788	0.0188462
PEBP-sgRNA3	CCTGTGGATCCCTATGTTTGGCC	GTTCAAACTTAGGGATCGTCAGG	5	scaffold2091_A08:-31852	0.0188462
PEBP-sgRNA3	CCTGTGGATCCCTATGTTTGGCC	GGCCAAAATTTGGAATCCAAAGG	5	D04:-10745964	0.045
PEBP-sgRNA3	CCTGTGGATCCCTATGTTTGGCC	GGGCAAAAATTGGGCTCTACAGG	5	D08:-6862637	0.0175325
PEBP-sgRNA3	CCTGTGGATCCCTATGTTTGGCC	GGCCAAAATTTGGGTTCTACAGG	5	D07:-11546300	0.0154286
PEBP-sgRNA3	CCTGTGGATCCCTATGTTTGGCC	GATCAACCATAGGGAGCAACAGG	5	A12:-83516330	0.0474377
PEBP-sgRNA3	CCTGTGGATCCCTATGTTTGGCC	GACCAAACCTTGGGGTCCCCAGG	5	scaffold4640_D12:-27312	0.0200076
PEBP-sgRNA3	CCTGTGGATCCCTATGTTTGGCC	GGCCAAGTATTCGGATCCACTGG	4	D09:-44008535	0.100612
PEBP-sgRNA3	CCTGTGGATCCCTATGTTTGGCC	CGCCAAACATAGGGGATCGCAGG	5	A13:-15457911	0.0738636
PEBP-sgRNA3	CCTGTGGATCCCTATGTTTGGCC	GGACAAACATAGGCATAAATAGG	5	scaffold2920_A11:-739891	0.028
PEBP-sgRNA3	CCTGTGGATCCCTATGTTTGGCC	GGCCAAATATAGGGTGCTAGAGG	5	D06:-42718671	0.00229072
PEBP-sgRNA3	CCTGTGGATCCCTATGTTTGGCC	GGCCAAAGATAGGCATTTATAGG	5	A07:-74896779	0.0247959
PEBP-sgRNA3	CCTGTGGATCCCTATGTTTGGCC	GGCCAAAGATAGGCATTTATAGG	5	D07:-51812396	0.0247959
PEBP-sgRNA3	CCTGTGGATCCCTATGTTTGGCC	GGCCAAACCTAGGTCTCCAATGG	4	D12:-19117480	0.0207792
PEBP-sgRNA3	CCTGTGGATCCCTATGTTTGGCC	GGCCAAAAATAGGGAAGCTAAGG	5	A01:-72701152	0.00935829
PEBP-sgRNA3	CCTGTGGATCCCTATGTTTGGCC	GGCCAAAAATAGGGAAGCTAAGG	5	D01:-43698756	0.00935829
PEBP-sgRNA3	CCTGTGGATCCCTATGTTTGGCC	GGCCAAAAATAGGGAAGCTAAGG	5	scaffold171006:-175	0.00935829
PEBP-sgRNA3	CCTGTGGATCCCTATGTTTGGCC	GGCCAAACTTGTTGAGCCACAGG	5	D04:-4293153	0.0155769
PEBP-sgRNA3	CCTGTGGATCCCTATGTTTGGCC	GGCCAAAAATGGGCATGCATAGG	5	scaffold3623_A13:-334172	0.00319538
PEBP-sgRNA3	CCTGTGGATCCCTATGTTTGGCC	GGCCAAAAAAAGGGATCTGTAGG	5	D10:-58384644	0.0402934
PEBP-sgRNA3	CCTGTGGATCCCTATGTTTGGCC	TGCAAAACATAGAGTTACACAGG	5	scaffold1989_A08:-11985	0.0725506
PEBP-sgRNA3	CCTGTGGATCCCTATGTTTGGCC	TGACAAACATAGAGTTACACAGG	5	A13:-12766791	0.0746667
PEBP-sgRNA3	CCTGTGGATCCCTATGTTTGGCC	TGACAAACATAGAGTTACACAGG	5	A01:-48220136	0.0746667
PEBP-sgRNA3	CCTGTGGATCCCTATGTTTGGCC	TGACAAACATAGAGTTACACAGG	5	A08:-12256530	0.0746667
PEBP-sgRNA3	CCTGTGGATCCCTATGTTTGGCC	GACCAGACATAGGGAAACACTGG	4	scaffold234376:-167	0.25641
PEBP-sgRNA3	CCTGTGGATCCCTATGTTTGGCC	GACCAGACATAGGGAAACACTGG	4	A02:-69065844	0.25641
PEBP-sgRNA3	CCTGTGGATCCCTATGTTTGGCC	GACCAGACATAGGGAAACACTGG	4	scaffold6147:-4175	0.25641
PEBP-sgRNA3	CCTGTGGATCCCTATGTTTGGCC	GGCAAAACAGAAGGATCCGTAGG	5	A10:-61189301	0.0442105
PEBP-sgRNA3	CCTGTGGATCCCTATGTTTGGCC	GGCAAAACATTTGCATCCAAAGG	5	A08:-51656326	0.0213552
PEBP-sgRNA3	CCTGTGGATCCCTATGTTTGGCC	GGACAAAAATAGGCATCGATAGG	5	scaffold909_A04:-77095	0.00965714
PEBP-sgRNA3	CCTGTGGATCCCTATGTTTGGCC	GGACAAAAATAGGCATGCATAGG	5	A05:-76606308	0.0042605
PEBP-sgRNA3	CCTGTGGATCCCTATGTTTGGCC	GGACAAAAATAGGCATGCATAGG	5	scaffold1726_A07:-53589	0.0042605
PEBP-sgRNA3	CCTGTGGATCCCTATGTTTGGCC	GGACAAAAATAGGCATGCATAGG	5	A08:-71245170	0.0042605
PEBP-sgRNA3	CCTGTGGATCCCTATGTTTGGCC	GGACAAAAATAGGCATGCATAGG	5	A10:-46553206	0.0042605
PEBP-sgRNA3	CCTGTGGATCCCTATGTTTGGCC	GGACAAAAATAGGCATGCATAGG	5	A10:-28595976	0.0042605
PEBP-sgRNA3	CCTGTGGATCCCTATGTTTGGCC	GGACAAAAATAGGCATGCATAGG	5	A07:-12221984	0.0042605
PEBP-sgRNA3	CCTGTGGATCCCTATGTTTGGCC	GGACAAAAATAGGCATGCATAGG	5	scaffold5301:-10446	0.0042605
PEBP-sgRNA3	CCTGTGGATCCCTATGTTTGGCC	GGACAAAAATAGGCATGCATAGG	5	scaffold3504_A13:-1473440	0.0042605
PEBP-sgRNA3	CCTGTGGATCCCTATGTTTGGCC	GGACAAAAATAGGCATGCATAGG	5	A06:-11161916	0.0042605
PEBP-sgRNA3	CCTGTGGATCCCTATGTTTGGCC	GGACAAAAATAGGCATGCATAGG	5	D09:-22831462	0.0042605
PEBP-sgRNA3	CCTGTGGATCCCTATGTTTGGCC	GACCAAACATGAGGATGCACCGG	4	A03:-14272857	0.0301961
PEBP-sgRNA3	CCTGTGGATCCCTATGTTTGGCC	GACCAAATATAGGTATCCGAAGG	5	D01:-43644056	0.0370192
PEBP-sgRNA3	CCTGTGGATCCCTATGTTTGGCC	GACCAAGCATAGGGAAACACTGG	4	scaffold417_A02:-1292605	0.253394
PEBP-sgRNA3	CCTGTGGATCCCTATGTTTGGCC	TGCCAAACAGAGAGTTACACAGG	5	A02:-26652057	0.0430769
PEBP-sgRNA3	CCTGTGGATCCCTATGTTTGGCC	AGCCAAACAAAGGGGACTACAGG	5	D04:-10804658	0.293043
PEBP-sgRNA3	CCTGTGGATCCCTATGTTTGGCC	GTCCAAACATGTGGACACACAGG	5	A01:-81492284	0.0494949
PEBP-sgRNA3	CCTGTGGATCCCTATGTTTGGCC	GTCCAAATATAGTTATCCTCAGG	5	A03:-63771983	0.023986
PEBP-sgRNA3	CCTGTGGATCCCTATGTTTGGCC	GGGCAAAAATAAGGGTACACAGG	5	A04:-44339390	0.0920111
PEBP-sgRNA3	CCTGTGGATCCCTATGTTTGGCC	GGTCAAACCTAGGCATGCAAAGG	5	D03:-8444863	0.00495198
PEBP-sgRNA3	GGCCAAACATAGGGATCCACAGG	ATCCACACACATGGATCCACAGG	5	D08:+10519157	0.0534011
PEBP-sgRNA3	GGCCAAACATAGGGATCCACAGG	ACCTAACCATAGGGATCCACTGG	4	D10:+6350172	0.218077
PEBP-sgRNA3	GGCCAAACATAGGGATCCACAGG	GGCCAAACCTAGGCCTCCAATGG	4	A06:+54507277	0.0333952
PEBP-sgRNA3	GGCCAAACATAGGGATCCACAGG	GACCAAACATAGAAATCCTAAGG	5	D01:+47162779	0.157715
PEBP-sgRNA3	GGCCAAACATAGGGATCCACAGG	GGCCAAGCTTAGGGTACTACAGG	5	D12:+22244583	0.0495034
PEBP-sgRNA3	GGCCAAACATAGGGATCCACAGG	TGCAAAACATAGAGTTACACAGG	5	A07:+57438452	0.0725506
PEBP-sgRNA3	GGCCAAACATAGGGATCCACAGG	GTCCAAACATAAGAAACCAAAGG	5	A05:+90031049	0.202479
PEBP-sgRNA3	GGCCAAACATAGGGATCCACAGG	GGACAAACATTGTGATCAAAAGG	5	D05:+7289542	0.0215385
PEBP-sgRNA3	GGCCAAACATAGGGATCCACAGG	GGACAAAAATAGGCATGAACAGG	5	scaffold2106_A08:+1824131	0.00764706
PEBP-sgRNA3	GGCCAAACATAGGGATCCACAGG	GGACAAAAATAGGCATGAACAGG	5	scaffold1699_A07:+25010	0.00764706
PEBP-sgRNA3	GGCCAAACATAGGGATCCACAGG	GGACAAAAATAGGCATGCAAAGG	5	A12:+20570933	0.00710084
PEBP-sgRNA3	GGCCAAACATAGGGATCCACAGG	GGACAAAAATAGGCATGCATAGG	5	A01:+57782040	0.0042605
PEBP-sgRNA3	GGCCAAACATAGGGATCCACAGG	GGACAAAAATAGGCATGCATAGG	5	scaffold6412:+10519	0.0042605
PEBP-sgRNA3	GGCCAAACATAGGGATCCACAGG	GGACAAAAATAGGCATGCATAGG	5	A07:+12338750	0.0042605
PEBP-sgRNA3	GGCCAAACATAGGGATCCACAGG	GGACAAAAATAGGCATGCATAGG	5	A09:+33147581	0.0042605
PEBP-sgRNA3	GGCCAAACATAGGGATCCACAGG	GGACAAAAATAGGCATGCATAGG	5	A05:+80632677	0.0042605
PEBP-sgRNA3	GGCCAAACATAGGGATCCACAGG	GGACAAAAATAGGCATGCATAGG	5	scaffold1450_A06:+35927	0.0042605
PEBP-sgRNA3	GGCCAAACATAGGGATCCACAGG	GGACAAAAATAGGCATGCATAGG	5	A02:+26929397	0.0042605
PEBP-sgRNA3	GGCCAAACATAGGGATCCACAGG	GCTCAGACATTGGGATCAACAGG	5	A06:+39648000	0.0563268
PEBP-sgRNA3	GGCCAAACATAGGGATCCACAGG	GGCCCAACACGTGGATCCTCAGG	5	D06:+61165663	0.0358974
PEBP-sgRNA3	GGCCAAACATAGGGATCCACAGG	GGAAAAATATATGGAACCACAGG	5	D13:+13393823	0.223285
PEBP-sgRNA3	GGCCAAACATAGGGATCCACAGG	GTCTACAAATAGGAATCCACAGG	5	D01:+45505958	0.11281
PEBP-sgRNA3	GGCCAAACATAGGGATCCACAGG	GGCGAGAAATGGAGATCCACAGG	5	A13:+6346872	0.139286
PEBP-sgRNA3	GGCCAAACATAGGGATCCACAGG	TGACAAACAGAGGGTTACACAGG	5	A07:+12555120	0.0404444
PEBP-sgRNA3	GGCCAAACATAGGGATCCACAGG	TCCCAAACTTAGGGCTACACAGG	5	D06:+33665271	0.0528671
PEBP-sgRNA3	GGCCAAACATAGGGATCCACAGG	TTCCAGACATAGGGCTACACAGG	5	D12:+37732077	0.0578512
PEBP-sgRNA3	GGCCAAACATAGGGATCCACAGG	GGGCAAAAATTGGGAAACACAGG	5	scaffold2256_A08:+68562	0.0424242
PEBP-sgRNA3	GGCCAAACATAGGGATCCACAGG	GGGCAAAAATTGGGGACCACAGG	5	A10:+16516430	0.0590909
PEBP-sgRNA3	GGCCAAACATAGGGATCCACAGG	GGCGAAACGAAGGGATCCTCCGG	4	D13:+39215805	0.153846
PEBP-sgRNA3	GGCCAAACATAGGGATCCACAGG	GGCCAACATTAGGGATCCAGGGG	4	scaffold4710_D13:+141292	0.0100368
PEBP-sgRNA3	GGCCAAACATAGGGATCCACAGG	AGCCAAACATGCAGATCCTCAGG	5	A07:+11188057	0.153937
PEBP-sgRNA3	GGCCAAACATAGGGATCCACAGG	GGGCAAAAATTGGGCTCAACAGG	5	A01:+93070148	0.0146853
PEBP-sgRNA3	GGCCAAACATAGGGATCCACAGG	GGGCAAAAATTGGGCTCTACAGG	5	D10:+20823571	0.0175325
PEBP-sgRNA3	GGCCAAACATAGGGATCCACAGG	AACTAAACATAGAGATCCAAAGG	5	D06:+37623700	0.281183
PEBP-sgRNA3	GGCCAAACATAGGGATCCACAGG	GGCGATCCATAGGGACCCAAAGG	5	scaffold4400_D10:+71694	0.0520833
PEBP-sgRNA3	GGCCAAACATAGGGATCCACAGG	GGCAATCCATAGGGACCCAAAGG	5	scaffold4400_D10:+63309	0.0877193
